# Supplementary material for: Tetra­kis[bis­(pyridin-2-yl)amine-κN 2](nitrato-κO)silver(I)
Source: Acta Crystallogr Sect E Struct Rep Online. 2014 Jan 22;70(Pt 2):m58–9. doi: 10.1107/S1600536814000907 (PMC3998263; doi:10.1107/S1600536814000907)
Supplement: Supplementary file 1 [file e-70-00m58-sup1.cif]

##############################################################################
#                                                                            #
# This CIF contains the data in a paper accepted for publication in          #
# Acta Crystallographica Section E. It conforms to the requirements of       #
# Notes for Authors for Acta Crystallographica Section E, and has been       #
# peer reviewed under the auspices of the IUCr Commission on Journals.       #
#                                                                            #
# Full details of the Crystallographic Information File format               #
# are given in the paper "The Crystallographic Information File (CIF):       #
# a New Standard Archive File for Crystallography" by S. R. Hall, F. H.      #
# Allen and I. D. Brown [Acta Cryst. (1991), A47, 655-685].                  #
#                                                                            #
# The current version of the core CIF dictionary is obtainable from          #
# ftp://ftp.iucr.org/pub/cif_core.dic.                                       #
#                                                                            #
# Software is freely available for graphical display of the structure(s)     #
# in this CIF. For information consult the CIF software page                 #
# http://www.iucr.org/resources/cif/software.                                #
#                                                                            #
# This file may be used for bona fide research purposes within the           #
# scientific community so long as proper attribution is given to the journal # 
# article from which it was obtained.                                        #
#                                                                            #
##############################################################################
data_I
_audit_creation_method     SHELXL-97
_journal_date_recd_electronic     2013-12-24
_journal_date_accepted     2014-01-14
_journal_name_full     'Acta Crystallographica, Section E'
_journal_year     2014
_journal_volume     70
_journal_issue      2
_journal_page_first     m58
_journal_page_last     m59
_journal_paper_category     QM
_journal_paper_doi     10.1107/S1600536814000907
_journal_coeditor_code     HY2640
_publ_contact_author_name     'Yuliia Parashchenko'
_publ_contact_author_address
;
Department of Chemistry, Kiev National Taras Shevchenko University
Volodymyrska Street 62, Kiev 01601, Ukraine
;
_publ_contact_author_email     'lyulya200288@mail.ru'
_publ_contact_author_fax     '+380442393393'
_publ_contact_author_phone     '+380442393393'
_publ_section_title
;
Tetrakis[bis(pyridin-2-yl)amine-\k<i>N</i>^2^](nitrato-\k<i>O</i>)silver(I)
;
loop_
    _publ_author_name
    _publ_author_footnote
    _publ_author_address
    'Parashchenko, Yuliia' .
;
Department of Chemistry, Kiev National Taras Shevchenko University
Volodymyrska Street 62, Kiev 01601, Ukraine
;
    'Pavlishchuk, Anna' .
;
Department of Chemistry, Kiev National Taras Shevchenko University
Volodymyrska Street 62, Kiev 01601, Ukraine
;
    'Bokach, Nadezhda A.' .
;
Department of Chemistry, Saint Petersburg State University
Universitetsky Pr. 26, 198504 Stary Petergof
Russian Federation
;
    'Haukka, Matti' .
;
Department of Chemistry
University of Joensuu
PO Box 111, FI-80108 Joensuu
Finland
;
_database_code_depnum_ccdc_archive     'CCDC 981511'
_chemical_name_systematic
;
Tetrakis[bis(pyridin-2-yl)amine-\k<i>N</i>^2^](nitrato-\k<i>O</i>)silver(I)
;
_chemical_name_common     ?
_chemical_formula_moiety     'C40 H36 Ag N13 O3'
_chemical_formula_sum     'C40 H36 Ag N13 O3'
_chemical_formula_iupac     '[Ag (N O3) (C10 H9 N3)4]'
_chemical_formula_weight     854.69
_chemical_melting_point     ?
_symmetry_cell_setting     monoclinic
_symmetry_space_group_name_H-M     'P 21/c'
_symmetry_space_group_name_Hall     '-P 2ybc'
loop_
    _symmetry_equiv_pos_as_xyz
    'x, y, z'
    '-x, y+1/2, -z+1/2'
    '-x, -y, -z'
    'x, -y-1/2, z-1/2'
_cell_length_a     12.2801(16)
_cell_length_b     23.038(3)
_cell_length_c     13.7091(16)
_cell_angle_alpha     90.00
_cell_angle_beta     104.499(4)
_cell_angle_gamma     90.00
_cell_volume     3754.9(8)
_cell_formula_units_Z     4
_cell_measurement_reflns_used     1361
_cell_measurement_theta_min     2.34
_cell_measurement_theta_max     21.11
_cell_measurement_temperature     100(2)
_exptl_crystal_description     'needle'
_exptl_crystal_colour     'colourless'
_exptl_crystal_size_max     0.29
_exptl_crystal_size_mid     0.06
_exptl_crystal_size_min     0.03
_exptl_crystal_density_diffrn     1.512
_exptl_crystal_density_meas     ?
_exptl_crystal_density_method     'not measured'
_exptl_crystal_F_000     1752
_exptl_absorpt_coefficient_mu     0.596
_exptl_absorpt_correction_type     multi-scan
_exptl_absorpt_process_details     '(SADABS; Sheldrick, 1996)'
_exptl_absorpt_correction_T_min     0.958
_exptl_absorpt_correction_T_max     0.982
_exptl_special_details     ?
_diffrn_ambient_temperature     100(2)
_diffrn_radiation_type     MoK\a
_diffrn_radiation_wavelength     0.71073
_diffrn_radiation_source     'fine-focus sealed tube'
_diffrn_radiation_monochromator     'flat graphite crystal'
_diffrn_measurement_device_type     'Bruker APEXII CCD'
_diffrn_measurement_device
                              '62mm x 62mm CCD camera on three-circle goniostat'
_diffrn_measurement_method     '\f and \w scans'
_diffrn_detector_area_resol_mean     16
_diffrn_reflns_number     11456
_diffrn_reflns_av_R_equivalents     0.0494
_diffrn_reflns_av_sigmaI/netI     0.1037
_diffrn_reflns_theta_min     1.77
_diffrn_reflns_theta_max     25.05
_diffrn_reflns_theta_full     25.05
_diffrn_measured_fraction_theta_max     0.998
_diffrn_measured_fraction_theta_full     0.998
_diffrn_reflns_limit_h_min     -11
_diffrn_reflns_limit_h_max     14
_diffrn_reflns_limit_k_min     -15
_diffrn_reflns_limit_k_max     27
_diffrn_reflns_limit_l_min     -16
_diffrn_reflns_limit_l_max     13
_diffrn_standards_number     ?
_diffrn_standards_interval_count     ?
_diffrn_standards_interval_time     ?
_diffrn_standards_decay_%     ?
_refine_special_details
;
Refinement of <i>F</i>^2^ against ALL reflections. The weighted <i>R</i>-factor
<i>wR</i> and goodness of fit <i>S</i> are based on <i>F</i>^2^, conventional
<i>R</i>-factors <i>R</i> are based on <i>F</i>, with <i>F</i> set to zero for
negative <i>F</i>^2^. The threshold expression of <i>F</i>^2^ >
\s(<i>F</i>^2^) is used only for calculating <i>R</i>-factors(gt) <i>etc</i>.
and is not relevant to the choice of reflections for refinement.
<i>R</i>-factors based on <i>F</i>^2^ are statistically about twice as large
as those based on <i>F</i>, and <i>R</i>- factors based on ALL data will be
even larger.
;
_reflns_number_total     6643
_reflns_number_gt     3690
_reflns_threshold_expression     I>2\s(I)
_refine_ls_structure_factor_coef     Fsqd
_refine_ls_matrix_type     full
_refine_ls_R_factor_all     0.1291
_refine_ls_R_factor_gt     0.0606
_refine_ls_wR_factor_gt     0.1259
_refine_ls_wR_factor_ref     0.1508
_refine_ls_goodness_of_fit_ref     1.011
_refine_ls_restrained_S_all     1.044
_refine_ls_number_reflns     6643
_refine_ls_number_parameters     509
_refine_ls_number_restraints     29
_refine_ls_hydrogen_treatment     constr
_refine_ls_weighting_scheme     calc
_refine_ls_weighting_details
         'calc w=1/[\s^2^(Fo^2^)+(0.0609P)^2^+2.4207P] where P=(Fo^2^+2Fc^2^)/3'
_atom_sites_solution_hydrogens     geom
_atom_sites_solution_primary     direct
_atom_sites_solution_secondary     difmap
_refine_ls_shift/su_max     0.000
_refine_ls_shift/su_mean     0.000
_refine_diff_density_max     1.047
_refine_diff_density_min     -2.192
_refine_ls_extinction_method     none
_refine_ls_extinction_coef     ?
loop_
    _atom_type_symbol
    _atom_type_description
    _atom_type_scat_dispersion_real
    _atom_type_scat_dispersion_imag
    _atom_type_scat_source
    'C' 'C' 0.0033 0.0016
                         'International Tables Vol C Tables 4.2.6.8 and 6.1.1.4'
    'H' 'H' 0.0000 0.0000
                         'International Tables Vol C Tables 4.2.6.8 and 6.1.1.4'
    'N' 'N' 0.0061 0.0033
                         'International Tables Vol C Tables 4.2.6.8 and 6.1.1.4'
    'O' 'O' 0.0106 0.0060
                         'International Tables Vol C Tables 4.2.6.8 and 6.1.1.4'
    'Ag' 'Ag' -0.8971 1.1015
                         'International Tables Vol C Tables 4.2.6.8 and 6.1.1.4'
_computing_data_collection     'APEX2 (Bruker, 2007)'
_computing_cell_refinement     'SAINT (Bruker, 2007)'
_computing_data_reduction     'SAINT (Bruker, 2007)'
_computing_structure_solution     'SIR2004 (Burla <i>et al.</i>, 2005)'
_computing_structure_refinement     'SHELXL97 (Sheldrick, 2008)'
_computing_molecular_graphics     'Mercury (Macrae <i>et al.</i>, 2008)'
_computing_publication_material     'publCIF (Westrip, 2010)'
loop_
    _atom_site_type_symbol
    _atom_site_label
    _atom_site_fract_x
    _atom_site_fract_y
    _atom_site_fract_z
    _atom_site_U_iso_or_equiv
    _atom_site_adp_type
    _atom_site_calc_flag
    _atom_site_refinement_flags
    _atom_site_occupancy
    _atom_site_symmetry_multiplicity
    _atom_site_disorder_assembly
    _atom_site_disorder_group
    Ag Ag1 0.17127(4) 0.24786(2) 0.08079(4) 0.02838(16) Uani d . 1 1 . .
    N N13A 0.1669(9) 0.2518(5) 0.3523(7) 0.0369(9) Uani d PD 0.473(5) 1 A 1
    O O1A 0.1909(13) 0.2997(5) 0.3987(10) 0.0369(9) Uani d PD 0.473(5) 1 A 1
    O O2A 0.1631(9) 0.2582(4) 0.2612(6) 0.0369(9) Uani d PD 0.473(5) 1 A 1
    O O3A 0.1481(8) 0.2072(4) 0.3856(7) 0.0369(9) Uani d PD 0.473(5) 1 A 1
    N N13B 0.1685(9) 0.2611(4) 0.3255(7) 0.0369(9) Uani d PD 0.527(5) 1 A 2
    O O1B 0.1745(11) 0.2885(5) 0.3983(9) 0.0369(9) Uani d PD 0.527(5) 1 A 2
    O O2B 0.2496(7) 0.2419(4) 0.2957(6) 0.0369(9) Uani d PD 0.527(5) 1 A 2
    O O3B 0.0812(7) 0.2619(4) 0.2508(6) 0.0369(9) Uani d PD 0.527(5) 1 A 2
    N N1 -0.0337(5) 0.2501(3) 0.0273(5) 0.0564(19) Uani d . 1 1 A .
    N N2 -0.0488(5) 0.1740(2) -0.0804(4) 0.0340(14) Uani d . 1 1 A .
    H H2 0.0246 0.1784 -0.0666 0.041 Uiso calc R 1 1 . .
    N N3 -0.2006(5) 0.1208(2) -0.1780(4) 0.0303(14) Uani d . 1 1 A .
    N N4 0.1850(5) 0.1399(3) 0.1059(5) 0.0432(17) Uani d . 1 1 A .
    N N5 0.0397(5) 0.1353(3) 0.1806(5) 0.0455(17) Uani d . 1 1 A .
    H H5 0.0669 0.1693 0.2037 0.055 Uiso calc R 1 1 . .
    N N6 -0.1073(5) 0.0700(3) 0.1722(4) 0.0376(15) Uani d . 1 1 A .
    N N7 0.3748(7) 0.2493(3) 0.1219(6) 0.093(3) Uani d U 1 1 A .
    N N8 0.3872(6) 0.3217(3) 0.0092(6) 0.085(3) Uani d . 1 1 A .
    H H8 0.3194 0.3089 -0.0202 0.102 Uiso calc R 1 1 . .
    N N9 0.5243(5) 0.3905(3) -0.0021(5) 0.0366(15) Uani d . 1 1 A .
    N N10 0.1604(7) 0.3575(4) 0.0857(6) 0.097(4) Uani d . 1 1 A .
    N N11 0.2960(6) 0.3680(3) 0.2315(5) 0.061(2) Uani d . 1 1 A .
    H H11 0.2777 0.3318 0.2403 0.073 Uiso calc R 1 1 . .
    N N12 0.4227(5) 0.4422(2) 0.2989(4) 0.0365(15) Uani d . 1 1 A .
    C C1 -0.0789(7) 0.2885(4) 0.0804(8) 0.075(3) Uani d . 1 1 . .
    H H1 -0.0312 0.3175 0.1179 0.090 Uiso calc R 1 1 A .
    C C2 -0.1912(7) 0.2880(4) 0.0834(8) 0.069(3) Uani d . 1 1 A .
    H H2A -0.2207 0.3164 0.1200 0.082 Uiso calc R 1 1 . .
    C C3 -0.2571(6) 0.2447(3) 0.0315(6) 0.052(2) Uani d . 1 1 . .
    H H3 -0.3340 0.2425 0.0324 0.062 Uiso calc R 1 1 A .
    C C4 -0.2129(6) 0.2042(3) -0.0227(6) 0.0403(19) Uani d . 1 1 A .
    H H4 -0.2579 0.1732 -0.0568 0.048 Uiso calc R 1 1 . .
    C C5 -0.1022(6) 0.2099(3) -0.0257(6) 0.0362(19) Uani d . 1 1 . .
    C C6 -0.0910(6) 0.1323(3) -0.1533(5) 0.0268(15) Uani d . 1 1 . .
    C C7 -0.0146(6) 0.1047(3) -0.1987(5) 0.0268(15) Uani d . 1 1 A .
    H H7 0.0634 0.1136 -0.1790 0.032 Uiso calc R 1 1 . .
    C C8 -0.0560(6) 0.0645(3) -0.2724(5) 0.0318(17) Uani d . 1 1 . .
    H H8A -0.0067 0.0453 -0.3053 0.038 Uiso calc R 1 1 A .
    C C9 -0.1701(6) 0.0521(3) -0.2987(5) 0.0305(17) Uani d . 1 1 A .
    H H9 -0.2000 0.0242 -0.3493 0.037 Uiso calc R 1 1 . .
    C C10 -0.2385(6) 0.0807(3) -0.2507(5) 0.0332(18) Uani d . 1 1 . .
    H H10 -0.3167 0.0722 -0.2691 0.040 Uiso calc R 1 1 A .
    C C11 0.2549(6) 0.1156(3) 0.0550(6) 0.0358(18) Uani d . 1 1 . .
    H H11A 0.3122 0.1393 0.0403 0.043 Uiso calc R 1 1 A .
    C C12 0.2479(5) 0.0602(3) 0.0239(5) 0.0306(16) Uani d . 1 1 A .
    H H12 0.2995 0.0450 -0.0108 0.037 Uiso calc R 1 1 . .
    C C13 0.1633(6) 0.0254(3) 0.0438(5) 0.0324(18) Uani d . 1 1 . .
    H H13 0.1549 -0.0137 0.0212 0.039 Uiso calc R 1 1 A .
    C C14 0.0918(5) 0.0486(3) 0.0969(5) 0.0298(16) Uani d . 1 1 A .
    H H14 0.0348 0.0253 0.1129 0.036 Uiso calc R 1 1 . .
    C C15 0.1037(6) 0.1056(3) 0.1262(5) 0.0349(18) Uani d . 1 1 . .
    C C16 -0.0589(6) 0.1202(3) 0.2041(5) 0.0355(18) Uani d . 1 1 . .
    C C17 -0.1048(6) 0.1600(3) 0.2615(6) 0.043(2) Uani d . 1 1 A .
    H H17 -0.0673 0.1955 0.2834 0.051 Uiso calc R 1 1 . .
    C C18 -0.2037(6) 0.1468(3) 0.2850(6) 0.044(2) Uani d . 1 1 . .
    H H18 -0.2362 0.1725 0.3240 0.053 Uiso calc R 1 1 A .
    C C19 -0.2555(6) 0.0941(3) 0.2499(6) 0.042(2) Uani d . 1 1 A .
    H H19 -0.3252 0.0837 0.2632 0.050 Uiso calc R 1 1 . .
    C C20 -0.2045(6) 0.0583(4) 0.1966(6) 0.044(2) Uani d . 1 1 . .
    H H20 -0.2400 0.0223 0.1748 0.053 Uiso calc R 1 1 A .
    C C21 0.4230(9) 0.2173(4) 0.2021(7) 0.083(4) Uani d . 1 1 . .
    H H21 0.3813 0.1852 0.2171 0.100 Uiso calc R 1 1 A .
    C C22 0.5258(7) 0.2263(3) 0.2637(6) 0.047(2) Uani d . 1 1 A .
    H H22 0.5548 0.2025 0.3209 0.056 Uiso calc R 1 1 . .
    C C23 0.5858(6) 0.2714(4) 0.2398(6) 0.049(2) Uani d . 1 1 . .
    H H23 0.6575 0.2800 0.2827 0.059 Uiso calc R 1 1 A .
    C C24 0.5457(6) 0.3047(3) 0.1557(5) 0.0355(17) Uani d . 1 1 A .
    H H24 0.5890 0.3356 0.1390 0.043 Uiso calc R 1 1 . .
    C C25 0.4404(7) 0.2919(3) 0.0961(6) 0.051(2) Uani d . 1 1 . .
    C C26 0.4229(6) 0.3683(3) -0.0391(6) 0.0351(18) Uani d . 1 1 . .
    C C27 0.3477(6) 0.3905(3) -0.1247(6) 0.042(2) Uani d . 1 1 A .
    H H27 0.2746 0.3743 -0.1484 0.050 Uiso calc R 1 1 . .
    C C28 0.3816(6) 0.4356(3) -0.1732(5) 0.0313(17) Uani d . 1 1 . .
    H H28 0.3333 0.4504 -0.2333 0.038 Uiso calc R 1 1 A .
    C C29 0.4856(6) 0.4602(3) -0.1358(6) 0.039(2) Uani d . 1 1 A .
    H H29 0.5097 0.4927 -0.1675 0.047 Uiso calc R 1 1 . .
    C C30 0.5527(7) 0.4360(4) -0.0511(6) 0.049(2) Uani d . 1 1 . .
    H H30 0.6249 0.4526 -0.0250 0.059 Uiso calc R 1 1 A .
    C C31 0.0905(9) 0.3789(5) 0.0006(8) 0.113(5) Uani d . 1 1 . .
    H H31 0.0403 0.3528 -0.0421 0.136 Uiso calc R 1 1 A .
    C C32 0.0884(8) 0.4364(5) -0.0274(7) 0.085(4) Uani d . 1 1 A .
    H H32 0.0382 0.4503 -0.0873 0.102 Uiso calc R 1 1 . .
    C C33 0.1623(7) 0.4723(4) 0.0356(7) 0.053(2) Uani d . 1 1 . .
    H H33 0.1632 0.5124 0.0194 0.064 Uiso calc R 1 1 A .
    C C34 0.2357(6) 0.4522(4) 0.1221(6) 0.044(2) Uani d . 1 1 A .
    H H34 0.2877 0.4774 0.1648 0.053 Uiso calc R 1 1 . .
    C C35 0.2309(7) 0.3937(4) 0.1445(6) 0.060(3) Uani d . 1 1 . .
    C C36 0.3838(6) 0.3890(3) 0.3064(5) 0.0314(16) Uani d . 1 1 . .
    C C37 0.4302(5) 0.3523(3) 0.3872(5) 0.0323(17) Uani d . 1 1 A .
    H H37 0.4012 0.3143 0.3898 0.039 Uiso calc R 1 1 . .
    C C38 0.5182(6) 0.3718(3) 0.4631(6) 0.0348(18) Uani d . 1 1 . .
    H H38 0.5500 0.3480 0.5196 0.042 Uiso calc R 1 1 A .
    C C39 0.5595(7) 0.4273(3) 0.4548(6) 0.043(2) Uani d . 1 1 A .
    H H39 0.6208 0.4423 0.5052 0.051 Uiso calc R 1 1 . .
    C C40 0.5100(7) 0.4597(3) 0.3725(6) 0.043(2) Uani d . 1 1 . .
    H H40 0.5395 0.4974 0.3670 0.051 Uiso calc R 1 1 A .
loop_
    _atom_site_aniso_label
    _atom_site_aniso_U_11
    _atom_site_aniso_U_22
    _atom_site_aniso_U_33
    _atom_site_aniso_U_12
    _atom_site_aniso_U_13
    _atom_site_aniso_U_23
    Ag1 0.0302(3) 0.0252(3) 0.0316(3) -0.0075(3) 0.01118(19) -0.0037(3)
    N13A 0.0408(19) 0.038(2) 0.0324(19) -0.008(2) 0.0101(18) -0.0068(19)
    O1A 0.0408(19) 0.038(2) 0.0324(19) -0.008(2) 0.0101(18) -0.0068(19)
    O2A 0.0408(19) 0.038(2) 0.0324(19) -0.008(2) 0.0101(18) -0.0068(19)
    O3A 0.0408(19) 0.038(2) 0.0324(19) -0.008(2) 0.0101(18) -0.0068(19)
    N13B 0.0408(19) 0.038(2) 0.0324(19) -0.008(2) 0.0101(18) -0.0068(19)
    O1B 0.0408(19) 0.038(2) 0.0324(19) -0.008(2) 0.0101(18) -0.0068(19)
    O2B 0.0408(19) 0.038(2) 0.0324(19) -0.008(2) 0.0101(18) -0.0068(19)
    O3B 0.0408(19) 0.038(2) 0.0324(19) -0.008(2) 0.0101(18) -0.0068(19)
    N1 0.040(3) 0.052(4) 0.091(5) -0.021(4) 0.043(4) -0.044(5)
    N2 0.029(3) 0.032(3) 0.045(4) -0.009(3) 0.018(3) -0.017(3)
    N3 0.032(3) 0.026(3) 0.034(4) -0.007(3) 0.012(3) -0.002(3)
    N4 0.048(4) 0.043(4) 0.044(4) -0.011(3) 0.023(4) -0.014(3)
    N5 0.046(4) 0.051(4) 0.049(4) -0.023(3) 0.031(3) -0.028(3)
    N6 0.034(4) 0.054(4) 0.027(3) -0.015(3) 0.013(3) -0.008(3)
    N7 0.100(5) 0.065(4) 0.077(5) -0.048(5) -0.045(4) 0.034(5)
    N8 0.080(6) 0.055(4) 0.082(6) -0.053(4) -0.052(4) 0.047(4)
    N9 0.031(3) 0.043(4) 0.036(4) -0.009(3) 0.008(3) 0.004(3)
    N10 0.094(7) 0.099(6) 0.068(6) -0.080(6) -0.038(5) 0.050(5)
    N11 0.067(5) 0.064(5) 0.038(4) -0.051(4) -0.013(4) 0.019(4)
    N12 0.037(4) 0.036(3) 0.037(4) -0.020(3) 0.009(3) 0.001(3)
    C1 0.057(6) 0.065(6) 0.120(9) -0.041(5) 0.056(6) -0.064(6)
    C2 0.059(6) 0.064(6) 0.100(8) -0.029(5) 0.051(6) -0.053(6)
    C3 0.035(4) 0.058(5) 0.071(5) -0.017(4) 0.030(4) -0.031(5)
    C4 0.040(4) 0.038(4) 0.049(5) -0.014(3) 0.023(4) -0.019(4)
    C5 0.038(4) 0.029(4) 0.051(5) -0.015(3) 0.029(4) -0.018(4)
    C6 0.036(4) 0.018(3) 0.029(4) 0.000(3) 0.013(3) -0.001(3)
    C7 0.031(4) 0.019(3) 0.033(4) -0.003(3) 0.012(3) -0.006(3)
    C8 0.044(5) 0.023(4) 0.034(4) -0.004(3) 0.021(4) -0.002(3)
    C9 0.051(5) 0.019(3) 0.021(4) 0.000(3) 0.007(4) -0.001(3)
    C10 0.041(5) 0.019(3) 0.038(5) -0.005(3) 0.007(4) -0.004(3)
    C11 0.029(4) 0.035(4) 0.048(5) -0.006(3) 0.019(4) -0.002(4)
    C12 0.024(4) 0.034(4) 0.034(4) -0.002(3) 0.005(3) -0.004(3)
    C13 0.030(4) 0.029(4) 0.031(4) 0.002(3) -0.004(4) 0.004(3)
    C14 0.026(4) 0.035(4) 0.029(4) -0.007(3) 0.008(3) 0.007(3)
    C15 0.028(4) 0.051(5) 0.027(4) -0.017(4) 0.011(3) -0.011(4)
    C16 0.025(4) 0.057(5) 0.025(4) -0.013(3) 0.008(3) -0.002(4)
    C17 0.045(5) 0.047(5) 0.042(5) -0.015(4) 0.021(4) -0.010(4)
    C18 0.036(4) 0.059(5) 0.042(5) -0.002(4) 0.019(4) 0.004(4)
    C19 0.028(4) 0.062(6) 0.037(5) -0.006(4) 0.012(4) 0.012(4)
    C20 0.032(4) 0.061(5) 0.037(5) -0.018(4) 0.005(4) -0.003(4)
    C21 0.109(9) 0.046(5) 0.057(6) -0.044(5) -0.049(6) 0.024(5)
    C22 0.054(5) 0.038(4) 0.042(5) 0.010(4) 0.002(4) 0.012(4)
    C23 0.030(4) 0.076(6) 0.035(5) 0.004(4) -0.001(4) 0.006(4)
    C24 0.029(4) 0.043(4) 0.035(4) 0.002(3) 0.009(3) 0.002(4)
    C25 0.063(6) 0.031(4) 0.041(5) -0.019(4) -0.023(4) 0.009(4)
    C26 0.038(4) 0.021(4) 0.041(5) -0.008(3) 0.000(4) 0.003(3)
    C27 0.033(4) 0.033(4) 0.050(5) -0.009(3) -0.010(4) 0.020(4)
    C28 0.036(4) 0.029(4) 0.030(4) 0.002(3) 0.009(3) 0.004(3)
    C29 0.046(5) 0.038(4) 0.038(5) -0.011(4) 0.018(4) 0.003(4)
    C30 0.040(5) 0.061(6) 0.044(6) -0.024(4) 0.005(4) 0.006(5)
    C31 0.101(9) 0.120(10) 0.080(8) -0.073(8) -0.052(7) 0.058(7)
    C32 0.055(6) 0.117(9) 0.065(7) -0.050(6) -0.017(5) 0.053(6)
    C33 0.040(5) 0.075(6) 0.050(6) -0.003(5) 0.021(5) 0.031(5)
    C34 0.034(4) 0.061(5) 0.040(5) -0.014(4) 0.011(4) 0.009(4)
    C35 0.057(6) 0.077(6) 0.039(5) -0.036(5) 0.001(4) 0.034(5)
    C36 0.032(4) 0.035(4) 0.027(4) -0.010(3) 0.007(3) 0.000(3)
    C37 0.029(4) 0.036(4) 0.033(4) -0.009(3) 0.010(3) -0.007(3)
    C38 0.036(4) 0.037(4) 0.033(4) 0.009(3) 0.013(4) -0.003(3)
    C39 0.044(5) 0.043(5) 0.036(5) -0.015(4) 0.002(4) -0.003(4)
    C40 0.054(5) 0.043(5) 0.032(5) -0.021(4) 0.013(4) -0.003(4)
_geom_special_details
;
All e.s.d.'s (except the e.s.d. in the dihedral angle between two l.s. planes)
are estimated using the full covariance matrix. The cell e.s.d.'s are taken
into account individually in the estimation of e.s.d.'s in distances, angles
and torsion angles; correlations between e.s.d.'s in cell parameters are only
used when they are defined by crystal symmetry. An approximate (isotropic)
treatment of cell e.s.d.'s is used for estimating e.s.d.'s involving l.s.
planes.
;
loop_
    _geom_bond_atom_site_label_1
    _geom_bond_atom_site_label_2
    _geom_bond_site_symmetry_2
    _geom_bond_distance
    _geom_bond_publ_flag
    Ag1 N7 . 2.420(9) ?
    Ag1 N1 . 2.439(6) ?
    Ag1 N4 . 2.511(6) ?
    Ag1 N10 . 2.532(9) ?
    Ag1 O2A . 2.511(8) ?
    Ag1 O1B 4_565 2.648(12) ?
    N13A O3A . 1.172(11) no
    N13A O2A . 1.247(11) no
    N13A O1A . 1.269(12) no
    N13B O1B . 1.168(11) no
    N13B O2B . 1.248(10) no
    N13B O3B . 1.284(11) no
    N1 C5 . 1.337(8) no
    N1 C1 . 1.350(9) n
    N2 C5 . 1.386(8) no
    N2 C6 . 1.389(8) no
    N2 H2 . 0.8800 no
    N3 C6 . 1.330(8) no
    N3 C10 . 1.352(8) no
    N4 C11 . 1.355(8) no
    N4 C15 . 1.355(8) no
    N5 C16 . 1.374(8) no
    N5 C15 . 1.391(8) no
    N5 H5 . 0.8800 no
    N6 C16 . 1.325(9) no
    N6 C20 . 1.344(9) no
    N7 C21 . 1.335(10) no
    N7 C25 . 1.371(10) no
    N8 C25 . 1.388(9) no
    N8 C26 . 1.390(9) no
    N8 H8 . 0.8800 no
    N9 C26 . 1.325(8) no
    N9 C30 . 1.337(9) no
    N10 C35 . 1.320(10) no
    N10 C31 . 1.357(11) no
    N11 C36 . 1.377(9) no
    N11 C35 . 1.389(10) no
    N11 H11 . 0.8800 no
    N12 C36 . 1.330(8) no
    N12 C40 . 1.337(9) no
    C1 C2 . 1.390(11) no
    C1 H1 . 0.9500 no
    C2 C3 . 1.366(10) no
    C2 H2A . 0.9500 no
    C3 C4 . 1.385(9) no
    C3 H3 . 0.9500 no
    C4 C5 . 1.377(9) no
    C4 H4 . 0.9500 no
    C6 C7 . 1.401(8) no
    C7 C8 . 1.371(9) no
    C7 H7 . 0.9500 no
    C8 C9 . 1.387(9) no
    C8 H8A . 0.9500 no
    C9 C10 . 1.361(9) no
    C9 H9 . 0.9500 no
    C10 H10 . 0.9500 no
    C11 C12 . 1.343(9) no
    C11 H11A . 0.9500 no
    C12 C13 . 1.392(9) no
    C12 H12 . 0.9500 no
    C13 C14 . 1.381(9) no
    C13 H13 . 0.9500 no
    C14 C15 . 1.372(9) no
    C14 H14 . 0.9500 no
    C16 C17 . 1.414(10) no
    C17 C18 . 1.367(9) no
    C17 H17 . 0.9500 no
    C18 C19 . 1.397(10) no
    C18 H18 . 0.9500 no
    C19 C20 . 1.356(10) no
    C19 H19 . 0.9500 no
    C20 H20 . 0.9500 no
    C21 C22 . 1.347(11) no
    C21 H21 . 0.9500 no
    C22 C23 . 1.360(11) no
    C22 H22 . 0.9500 no
    C23 C24 . 1.371(10) no
    C23 H23 . 0.9500 no
    C24 C25 . 1.378(10) no
    C24 H24 . 0.9500 no
    C26 C27 . 1.395(9) no
    C27 C28 . 1.355(9) no
    C27 H27 . 0.9500 no
    C28 C29 . 1.373(10) no
    C28 H28 . 0.9500 no
    C29 C30 . 1.363(11) no
    C29 H29 . 0.9500 no
    C30 H30 . 0.9500 no
    C31 C32 . 1.377(13) no
    C31 H31 . 0.9500 no
    C32 C33 . 1.366(12) no
    C32 H32 . 0.9500 no
    C33 C34 . 1.378(11) no
    C33 H33 . 0.9500 no
    C34 C35 . 1.387(11) no
    C34 H34 . 0.9500 no
    C36 C37 . 1.396(9) no
    C37 C38 . 1.374(9) no
    C37 H37 . 0.9500 no
    C38 C39 . 1.391(9) no
    C38 H38 . 0.9500 no
    C39 C40 . 1.362(10) no
    C39 H39 . 0.9500 no
    C40 H40 . 0.9500 no
loop_
    _geom_angle_atom_site_label_1
    _geom_angle_atom_site_label_2
    _geom_angle_atom_site_label_3
    _geom_angle_site_symmetry_1
    _geom_angle_site_symmetry_3
    _geom_angle
    _geom_angle_publ_flag
    N7 Ag1 N1 . . 175.6(3) ?
    N7 Ag1 N4 . . 87.2(2) ?
    N1 Ag1 N4 . . 95.2(2) ?
    N7 Ag1 O2A . . 93.6(3) ?
    N1 Ag1 O2A . . 90.1(3) ?
    N4 Ag1 O2A . . 88.7(3) ?
    N7 Ag1 N10 . . 92.2(3) ?
    N1 Ag1 N10 . . 86.0(2) ?
    N4 Ag1 N10 . . 170.8(2) ?
    O2A Ag1 N10 . . 82.2(3) ?
    O3A N13A O2A . . 122.1(10) ?
    O3A N13A O1A . . 127.7(10) ?
    O2A N13A O1A . . 110.2(11) ?
    N13A O2A Ag1 . . 167.1(8) ?
    O1B N13B O2B . . 125.9(11) ?
    O1B N13B O3B . . 122.3(11) ?
    O2B N13B O3B . . 108.6(8) ?
    C5 N1 C1 . . 117.3(6) ?
    C5 N1 Ag1 . . 127.6(5) ?
    C1 N1 Ag1 . . 112.6(5) ?
    C5 N2 C6 . . 131.3(6) ?
    C5 N2 H2 . . 114.4 ?
    C6 N2 H2 . . 114.4 ?
    C6 N3 C10 . . 117.6(6) ?
    C11 N4 C15 . . 117.4(6) ?
    C11 N4 Ag1 . . 111.6(4) ?
    C15 N4 Ag1 . . 125.3(5) ?
    C16 N5 C15 . . 130.7(6) ?
    C16 N5 H5 . . 114.7 ?
    C15 N5 H5 . . 114.7 ?
    C16 N6 C20 . . 116.4(6) ?
    C21 N7 C25 . . 116.1(7) ?
    C21 N7 Ag1 . . 113.8(7) ?
    C25 N7 Ag1 . . 126.1(6) ?
    C25 N8 C26 . . 130.9(7) ?
    C25 N8 H8 . . 114.5 ?
    C26 N8 H8 . . 114.5 ?
    C26 N9 C30 . . 116.6(7) ?
    C35 N10 C31 . . 118.3(9) ?
    C35 N10 Ag1 . . 127.9(7) ?
    C31 N10 Ag1 . . 111.4(7) ?
    C36 N11 C35 . . 131.8(7) ?
    C36 N11 H11 . . 114.1 ?
    C35 N11 H11 . . 114.1 ?
    C36 N12 C40 . . 117.1(6) ?
    N1 C1 C2 . . 123.8(7) ?
    N1 C1 H1 . . 118.1 ?
    C2 C1 H1 . . 118.1 ?
    C3 C2 C1 . . 116.9(7) ?
    C3 C2 H2A . . 121.5 ?
    C1 C2 H2A . . 121.5 ?
    C2 C3 C4 . . 120.8(7) ?
    C2 C3 H3 . . 119.6 ?
    C4 C3 H3 . . 119.6 ?
    C5 C4 C3 . . 118.2(6) ?
    C5 C4 H4 . . 120.9 ?
    C3 C4 H4 . . 120.9 ?
    N1 C5 C4 . . 122.8(6) ?
    N1 C5 N2 . . 112.8(6) ?
    C4 C5 N2 . . 124.3(6) ?
    N3 C6 N2 . . 119.5(6) ?
    N3 C6 C7 . . 122.9(6) ?
    N2 C6 C7 . . 117.6(6) ?
    C8 C7 C6 . . 117.9(6) ?
    C8 C7 H7 . . 121.0 ?
    C6 C7 H7 . . 121.0 ?
    C7 C8 C9 . . 119.6(6) ?
    C7 C8 H8A . . 120.2 ?
    C9 C8 H8A . . 120.2 ?
    C10 C9 C8 . . 118.7(6) ?
    C10 C9 H9 . . 120.6 ?
    C8 C9 H9 . . 120.6 ?
    N3 C10 C9 . . 123.2(7) ?
    N3 C10 H10 . . 118.4 ?
    C9 C10 H10 . . 118.4 ?
    C12 C11 N4 . . 123.9(6) ?
    C12 C11 H11A . . 118.1 ?
    N4 C11 H11A . . 118.1 ?
    C11 C12 C13 . . 118.5(6) ?
    C11 C12 H12 . . 120.7 ?
    C13 C12 H12 . . 120.7 ?
    C14 C13 C12 . . 119.0(6) ?
    C14 C13 H13 . . 120.5 ?
    C12 C13 H13 . . 120.5 ?
    C15 C14 C13 . . 119.3(6) ?
    C15 C14 H14 . . 120.3 ?
    C13 C14 H14 . . 120.3 ?
    N4 C15 C14 . . 121.9(6) ?
    N4 C15 N5 . . 111.6(6) ?
    C14 C15 N5 . . 126.5(6) ?
    N6 C16 N5 . . 119.5(6) ?
    N6 C16 C17 . . 122.8(6) ?
    N5 C16 C17 . . 117.7(6) ?
    C18 C17 C16 . . 119.2(7) ?
    C18 C17 H17 . . 120.4 ?
    C16 C17 H17 . . 120.4 ?
    C17 C18 C19 . . 117.8(7) ?
    C17 C18 H18 . . 121.1 ?
    C19 C18 H18 . . 121.1 ?
    C20 C19 C18 . . 118.9(7) ?
    C20 C19 H19 . . 120.6 ?
    C18 C19 H19 . . 120.6 ?
    N6 C20 C19 . . 124.8(7) ?
    N6 C20 H20 . . 117.6 ?
    C19 C20 H20 . . 117.6 ?
    N7 C21 C22 . . 125.7(8) ?
    N7 C21 H21 . . 117.1 ?
    C22 C21 H21 . . 117.1 ?
    C21 C22 C23 . . 116.5(8) ?
    C21 C22 H22 . . 121.8 ?
    C23 C22 H22 . . 121.8 ?
    C22 C23 C24 . . 121.9(7) ?
    C22 C23 H23 . . 119.0 ?
    C24 C23 H23 . . 119.0 ?
    C23 C24 C25 . . 117.7(7) ?
    C23 C24 H24 . . 121.2 ?
    C25 C24 H24 . . 121.2 ?
    N7 C25 C24 . . 121.7(7) ?
    N7 C25 N8 . . 113.3(7) ?
    C24 C25 N8 . . 124.9(7) ?
    N9 C26 N8 . . 119.6(7) ?
    N9 C26 C27 . . 122.8(6) ?
    N8 C26 C27 . . 117.6(6) ?
    C28 C27 C26 . . 118.2(7) ?
    C28 C27 H27 . . 120.9 ?
    C26 C27 H27 . . 120.9 ?
    C27 C28 C29 . . 120.3(7) ?
    C27 C28 H28 . . 119.8 ?
    C29 C28 H28 . . 119.8 ?
    C30 C29 C28 . . 117.1(7) ?
    C30 C29 H29 . . 121.4 ?
    C28 C29 H29 . . 121.4 ?
    N9 C30 C29 . . 124.8(7) ?
    N9 C30 H30 . . 117.6 ?
    C29 C30 H30 . . 117.6 ?
    N10 C31 C32 . . 123.5(9) ?
    N10 C31 H31 . . 118.3 ?
    C32 C31 H31 . . 118.3 ?
    C33 C32 C31 . . 116.4(9) ?
    C33 C32 H32 . . 121.8 ?
    C31 C32 H32 . . 121.8 ?
    C32 C33 C34 . . 121.9(9) ?
    C32 C33 H33 . . 119.1 ?
    C34 C33 H33 . . 119.1 ?
    C33 C34 C35 . . 117.6(8) ?
    C33 C34 H34 . . 121.2 ?
    C35 C34 H34 . . 121.2 ?
    N10 C35 C34 . . 122.3(8) ?
    N10 C35 N11 . . 113.9(8) ?
    C34 C35 N11 . . 123.8(8) ?
    N12 C36 N11 . . 119.6(6) ?
    N12 C36 C37 . . 122.4(6) ?
    N11 C36 C37 . . 117.9(6) ?
    C38 C37 C36 . . 119.4(6) ?
    C38 C37 H37 . . 120.3 ?
    C36 C37 H37 . . 120.3 ?
    C37 C38 C39 . . 118.2(7) ?
    C37 C38 H38 . . 120.9 ?
    C39 C38 H38 . . 120.9 ?
    C40 C39 C38 . . 118.4(7) ?
    C40 C39 H39 . . 120.8 ?
    C38 C39 H39 . . 120.8 ?
    N12 C40 C39 . . 124.6(7) ?
    N12 C40 H40 . . 117.7 ?
    C39 C40 H40 . . 117.7 ?
loop_
    _geom_hbond_atom_site_label_D
    _geom_hbond_atom_site_label_H
    _geom_hbond_atom_site_label_A
    _geom_hbond_site_symmetry_A
    _geom_hbond_distance_DH
    _geom_hbond_distance_HA
    _geom_hbond_distance_DA
    _geom_hbond_angle_DHA
    _geom_hbond_publ_flag
    N2 H2 O1B 4_565 0.88 2.15 2.959(14) 152 yes
    N2 H2 O1A 4_565 0.88 2.27 3.089(16) 155 yes
    N5 H5 O3B . 0.88 2.22 3.075(10) 163 yes
    N5 H5 O2A . 0.88 2.40 3.271(11) 172 yes
    N8 H8 O3A 4_565 0.88 2.21 3.073(12) 168 yes
    N11 H11 O2B . 0.88 2.26 3.129(10) 168 yes
    N11 H11 O2A . 0.88 2.27 3.093(11) 156 yes
