# Supplementary material for: Tetra­kis[bis­(pyridin-2-yl)amine-κN 2](nitrato-κO)silver(I)
Source: Acta Crystallogr Sect E Struct Rep Online. 2014 Jan 22;70(Pt 2):m58–9. doi: 10.1107/S1600536814000907 (PMC3998263; doi:10.1107/S1600536814000907)
Supplement: Supplementary file 2 [file e-70-00m58-Isup2.hkl]

# 
# h,k,l, Fc-squared, Fo-squared, sigma(Fo-squared) and status flag 
# 
data_I
_shelx_title ' wq9b_MS in P2(1)/c (SIR2K4, colourless needle)' 
_shelx_refln_list_code          4 
_shelx_F_calc_maximum      383.50 
_exptl_crystal_F_000      1752.00 
_reflns_d_resolution_high  0.8394 
 
loop_ 
 _symmetry_equiv_pos_as_xyz 
 'x, y, z' 
 '-x, y+1/2, -z+1/2' 
 '-x, -y, -z' 
 'x, -y-1/2, z-1/2' 
 
_cell_length_a    12.2801 
_cell_length_b    23.0385 
_cell_length_c    13.7091 
_cell_angle_alpha  90.000 
_cell_angle_beta  104.499 
_cell_angle_gamma  90.000 
 
_shelx_F_squared_multiplier     1.000 
 
loop_ 
 _refln_index_h 
 _refln_index_k 
 _refln_index_l 
 _refln_F_squared_calc 
 _refln_F_squared_meas 
 _refln_F_squared_sigma 
 _refln_observed_status 
   2   0   0     2029.73     1878.64     84.18 o 
   3   0   0   147072.48   150044.91   1911.89 o 
   4   0   0     1588.93     1639.44    103.31 o 
   5   0   0    22069.42    21865.82    517.38 o 
   6   0   0     1112.64      497.77    155.37 o 
   7   0   0      150.95      208.16    150.84 o 
   8   0   0     8869.32     8804.55    346.93 o 
   9   0   0     8099.66     7169.44    337.88 o 
  10   0   0      492.40      239.84    188.55 o 
  11   0   0     4424.48     4710.75    343.92 o 
  12   0   0     5327.05     4725.83    366.54 o 
  13   0   0        2.64     -209.67    209.67 o 
  14   0   0     2412.77     1873.44    309.22 o 
   1   1   0    59214.00    59823.27    771.85 o 
   2   1   0     2584.92     2862.10     78.03 o 
   3   1   0       13.67      170.17     56.67 o 
   4   1   0    33687.13    33080.08    398.25 o 
   5   1   0    49122.30    49768.95    712.49 o 
   6   1   0      464.66      381.28    107.66 o 
   7   1   0     5167.10     4521.03    196.77 o 
   8   1   0    15771.87    16117.77    347.69 o 
   9   1   0      831.66      790.23    132.87 o 
  10   1   0     5909.11     5774.30    244.74 o 
  11   1   0     5166.33     4952.38    248.49 o 
  12   1   0      388.99      681.09    177.24 o 
  13   1   0     2317.99     2476.82    212.25 o 
  14   1   0     1641.45     1621.62    207.99 o 
   0   2   0    74671.74    80414.52   1473.71 o 
   1   2   0    10507.68    10536.79    128.85 o 
   2   2   0     6366.83     5956.14    109.34 o 
   3   2   0    19624.69    18851.61    400.08 o 
   4   2   0     8977.70     9243.31    209.05 o 
   5   2   0    17264.42    17227.46    464.59 o 
   6   2   0    11318.11    10168.05    253.74 o 
   7   2   0     2058.76     1938.60    134.65 o 
   8   2   0     8663.00     8860.62    252.72 o 
   9   2   0     7275.41     6756.47    257.18 o 
  10   2   0      336.90      220.60    129.48 o 
  11   2   0     2370.68     2207.97    189.14 o 
  12   2   0     1502.37     1247.60    180.50 o 
  13   2   0        5.21       28.65    155.19 o 
  14   2   0     1057.63     1254.92    360.51 o 
   1   3   0    11746.17    12417.87    156.03 o 
   2   3   0    31647.91    30367.41    346.22 o 
   3   3   0      889.94      759.31     65.58 o 
   4   3   0    45986.75    43503.44    616.45 o 
   5   3   0    16286.67    14792.92    426.88 o 
   6   3   0      134.55       63.37    113.88 o 
   7   3   0    22312.38    21316.51    441.96 o 
   8   3   0     3421.97     3210.63    171.09 o 
   9   3   0      365.06      258.41    125.05 o 
  10   3   0     6466.05     6268.24    252.94 o 
  11   3   0     1331.19     1020.95    159.01 o 
  12   3   0      194.10      179.83    144.38 o 
  13   3   0     1068.44     1097.16    187.17 o 
  14   3   0      340.51      492.13    184.03 o 
   0   4   0     5182.21     5024.49    156.87 o 
   1   4   0     2307.30     2290.79    162.91 o 
   2   4   0     9695.89     9174.28    155.05 o 
   3   4   0    46954.46    44731.94    519.03 o 
   4   4   0     7172.25     6709.72    174.33 o 
   5   4   0    10340.59     9479.92    346.18 o 
   6   4   0    23719.74    23081.60    591.29 o 
   7   4   0     3333.93     3429.75    302.43 o 
   8   4   0     3612.72     3136.83    170.89 o 
   9   4   0    10194.98     9527.42    303.94 o 
  10   4   0      996.37     1065.17    148.25 o 
  11   4   0     1766.64     1773.77    180.60 o 
  12   4   0     3973.48     4190.74    242.09 o 
  13   4   0      379.19      538.04    164.16 o 
  14   4   0      971.48     1257.77    205.07 o 
   1   5   0    18762.91    17938.48    271.26 o 
   2   5   0    37892.48    36072.45    411.44 o 
   3   5   0       98.26       75.54     66.51 o 
   4   5   0    15598.03    14029.21    266.01 o 
   5   5   0    14712.27    12646.83    315.26 o 
   6   5   0      741.13      673.10    149.33 o 
   7   5   0     4012.16     3384.51    233.80 o 
   8   5   0     1329.14     1170.61    133.77 o 
   9   5   0      480.41      441.29    127.78 o 
  10   5   0     7736.96     7966.21    278.26 o 
  11   5   0     1822.65     1721.43    183.62 o 
  12   5   0        0.78      208.16    141.86 o 
  13   5   0     2715.78     2955.98    447.24 o 
   0   6   0   126484.41   129985.20   2335.01 o 
   1   6   0     3835.71     3520.80     95.27 o 
   2   6   0    10388.22     9829.83    135.73 o 
   3   6   0    15453.31    13169.86    240.93 o 
   4   6   0      781.30      745.01     98.14 o 
   5   6   0     5170.74     4893.99    180.17 o 
   6   6   0     2630.45     2046.31    136.59 o 
   7   6   0      454.08      274.53    156.87 o 
   8   6   0      436.67      312.13    109.23 o 
   9   6   0     3816.69     3710.98    201.36 o 
  10   6   0     1041.21     1057.90    311.49 o 
  11   6   0     2462.86     2202.90    185.05 o 
  12   6   0     3787.27     3782.55    383.89 o 
  13   6   0       74.11      268.88    288.11 o 
   1   7   0    27084.20    25181.57    300.96 o 
   2   7   0    23238.21    22335.23    243.02 o 
   3   7   0        5.92      -57.57     57.57 o 
   4   7   0     8642.32     7879.20    289.61 o 
   5   7   0    15820.11    13556.32    280.93 o 
   6   7   0      590.84      656.16    102.72 o 
   7   7   0     4607.49     3919.03    185.41 o 
   8   7   0     1828.80     1398.84    137.88 o 
   9   7   0      847.62      946.29    209.67 o 
  10   7   0     3986.04     3934.65    216.00 o 
  11   7   0     1449.51     1535.28    365.03 o 
  12   7   0      607.86      627.80    159.82 o 
  13   7   0      543.79      655.22    176.83 o 
   0   8   0    33760.49    32892.26    662.19 o 
   1   8   0    11316.21    10846.71    167.96 o 
   2   8   0    10777.22    10794.93    171.18 o 
   3   8   0    11935.51    10963.47    181.81 o 
   4   8   0      767.66      587.98    101.15 o 
   5   8   0     3455.84     3384.24    162.03 o 
   6   8   0    19820.38    17481.27    416.32 o 
   7   8   0     1154.07      830.22    191.57 o 
   8   8   0     1894.75     1627.57    226.26 o 
   9   8   0    10171.04     9489.67    283.90 o 
  10   8   0      302.81      452.22    142.16 o 
  11   8   0     1533.31     1461.46    193.83 o 
  12   8   0     2861.15     3105.71    223.53 o 
  13   8   0        2.59      -92.41    154.28 o 
   1   9   0    52517.45    54554.82    604.92 o 
   2   9   0    22369.48    21564.29    282.65 o 
   3   9   0        4.27       11.55     69.26 o 
   4   9   0    14741.59    14104.77    275.04 o 
   5   9   0     5155.17     4380.51    177.06 o 
   6   9   0        0.71      -85.08     90.15 o 
   7   9   0     9113.42     9097.10    274.53 o 
   8   9   0     4689.44     4336.66    298.66 o 
   9   9   0      253.42      204.30    124.31 o 
  10   9   0     3202.84     2778.32    193.36 o 
  11   9   0     3223.84     2852.22    243.61 o 
  12   9   0      256.13      223.15    156.04 o 
  13   9   0     1678.41     1700.71    210.61 o 
   0  10   0    52806.59    54497.13   1055.88 o 
   1  10   0     6175.27     5751.01    159.05 o 
   2  10   0     4150.27     4190.28    204.06 o 
   3  10   0    16315.23    15308.25    287.35 o 
   4  10   0     2909.52     2660.58    153.10 o 
   5  10   0     5012.53     4810.58    174.91 o 
   6  10   0     8118.06     6977.80    219.47 o 
   7  10   0      792.91      930.88    160.64 o 
   8  10   0     4202.58     4027.17    386.91 o 
   9  10   0     7446.47     8118.23    423.86 o 
  10  10   0      225.75      315.84    142.43 o 
  11  10   0     1042.74     1222.84    167.08 o 
  12  10   0     3090.15     2722.43    216.53 o 
  13  10   0        4.03      -35.05    150.92 o 
   1  11   0     6287.35     5261.12    174.13 o 
   2  11   0     7725.91     7112.04    190.65 o 
   3  11   0      267.74      335.10    110.87 o 
   4  11   0    11448.19    10924.52    534.73 o 
   5  11   0     7084.17     6206.20    199.83 o 
   6  11   0      867.14     1002.98    119.12 o 
   7  11   0     5994.49     5400.61    214.77 o 
   8  11   0      988.82      914.20    230.79 o 
   9  11   0      678.59      981.97    229.28 o 
  10  11   0     4936.47     5300.27    438.19 o 
  11  11   0      508.13      443.43    149.68 o 
  12  11   0       51.05      223.08    158.38 o 
   0  12   0       13.99      238.33    125.20 o 
   1  12   0     4849.89     4241.65    157.26 o 
   2  12   0     6638.49     6821.12    187.89 o 
   3  12   0      859.35      547.94    158.38 o 
   4  12   0     2346.45     2048.01    158.38 o 
   5  12   0     4838.94     4463.90    259.45 o 
   6  12   0     5829.89     5280.21    204.41 o 
   7  12   0     2128.02     1789.07    146.89 o 
   8  12   0      326.33      748.04    138.77 o 
   9  12   0     3155.14     2862.95    307.71 o 
  10  12   0     1561.65     1452.17    166.00 o 
  11  12   0      781.95      821.15    166.64 o 
  12  12   0      940.06     1020.45    318.27 o 
   1  13   0     9958.97     9598.95    221.73 o 
   2  13   0    15980.80    16193.88    394.45 o 
   3  13   0        0.14       37.33     84.44 o 
   4  13   0     9962.43     9806.19    501.54 o 
   5  13   0    14013.71    12730.74    606.38 o 
   6  13   0      623.74      790.79    116.18 o 
   7  13   0     5308.18     4790.15    214.47 o 
   8  13   0        4.67      -45.53    132.74 o 
   9  13   0      797.95     1150.30    160.15 o 
  10  13   0     6203.05     6142.68    261.31 o 
  11  13   0      250.09      271.69    147.87 o 
  12  13   0       50.13      254.28    163.09 o 
   0  14   0     9598.21     8356.56    297.16 o 
   1  14   0     3130.04     3366.88    151.97 o 
   2  14   0     2962.13     3053.83    151.92 o 
   3  14   0     2551.37     2276.67    133.13 o 
   4  14   0       87.64      -88.43     88.43 o 
   5  14   0     2073.60     2189.10    141.07 o 
   6  14   0    10590.69     9781.62    562.63 o 
   7  14   0        6.59        6.17    114.53 o 
   8  14   0       27.63     -115.54    115.54 o 
   9  14   0     7759.98     7915.26    278.50 o 
  10  14   0      563.11      494.76    248.89 o 
  11  14   0      876.50     1243.17    173.13 o 
  12  14   0     1619.54     1997.59    208.71 o 
   1  15   0    15342.99    15627.22    305.41 o 
   2  15   0     3534.40     3229.31    156.12 o 
   3  15   0      113.85      185.94    153.86 o 
   4  15   0     2669.01     2767.57    152.40 o 
   5  15   0     3489.48     3089.60    167.30 o 
   6  15   0      315.68      436.81    115.74 o 
   7  15   0      312.54      345.61    123.84 o 
   8  15   0      451.82      441.25    133.32 o 
   9  15   0      300.65      203.88    132.05 o 
  10  15   0     2025.41     2009.19    289.61 o 
  11  15   0     1197.15     1544.41    186.19 o 
   0  16   0    24171.51    25122.47    597.33 o 
   1  16   0     2139.28     2206.45    135.14 o 
   2  16   0     1821.46     1848.37    127.99 o 
   3  16   0     3802.78     3437.55    359.75 o 
   4  16   0     1070.35      955.54    120.30 o 
   5  16   0     2765.83     2688.81    251.15 o 
   6  16   0      899.57      931.35    131.20 o 
   7  16   0      132.38      206.73    129.04 o 
   8  16   0     2141.17     2313.76    354.47 o 
   9  16   0     3553.80     3461.49    213.02 o 
  10  16   0      403.40      603.36    256.43 o 
  11  16   0     1040.13     1214.27    274.53 o 
   1  17   0     5531.04     5503.78    193.83 o 
   2  17   0     5079.39     4921.87    309.98 o 
   3  17   0       64.16      207.10    102.00 o 
   4  17   0     6405.74     6542.88    245.87 o 
   5  17   0     6319.34     6297.48    222.42 o 
   6  17   0      118.85      223.81    115.94 o 
   7  17   0     5096.81     5235.46    234.09 o 
   8  17   0     5512.51     5048.69    451.01 o 
   9  17   0      113.39       -1.70    141.61 o 
  10  17   0     2395.25     2104.22    312.24 o 
  11  17   0      456.66      687.83    285.09 o 
   0  18   0     4082.84     4185.82    256.43 o 
   1  18   0     2123.02     1933.83    165.17 o 
   2  18   0     3813.00     4217.29    187.71 o 
   3  18   0     8373.56     8359.27    240.93 o 
   4  18   0      729.65      661.74    124.10 o 
   5  18   0     2017.72     1703.22    153.74 o 
   6  18   0     6024.89     6760.00    246.62 o 
   7  18   0     1638.12     1801.62    170.18 o 
   8  18   0     2083.29     1897.00    170.28 o 
   9  18   0     2082.50     2113.27    304.70 o 
  10  18   0      171.37     -165.92    214.19 o 
   1  19   0     5197.45     5360.37    201.00 o 
   2  19   0     7660.44     7604.08    235.04 o 
   3  19   0      322.43      140.44    111.00 o 
   4  19   0     5736.14     5711.79    223.33 o 
   5  19   0     2583.00     2786.12    242.85 o 
   6  19   0       23.73       -0.81    122.84 o 
   7  19   0     7718.77     7680.89    263.84 o 
   8  19   0     1254.74     1070.97    233.80 o 
   9  19   0      408.27      515.87    242.85 o 
  10  19   0     1117.87     1004.60    271.51 o 
   0  20   0     6855.21     6897.93    321.29 o 
   1  20   0     1521.65     1724.13    149.31 o 
   2  20   0     2261.33     2438.45    163.10 o 
   3  20   0     5080.60     5242.74    223.50 o 
   4  20   0      344.22      435.84    141.79 o 
   5  20   0     2213.78     2260.66    261.71 o 
   6  20   0     4298.39     4228.65    311.49 o 
   7  20   0      315.58      365.03    221.74 o 
   8  20   0      791.04     1028.73    236.82 o 
   9  20   0      759.09      529.45    247.38 o 
   1  21   0     4617.22     4876.58    205.27 o 
   2  21   0     1564.46     1512.18    150.58 o 
   3  21   0       24.71      111.01    120.87 o 
   4  21   0     3188.05     3375.01    199.86 o 
   5  21   0     2135.83     2066.65    170.95 o 
   6  21   0       71.77      366.54    215.70 o 
   7  21   0      640.20      494.76    229.28 o 
   8  21   0      628.16      835.66    248.89 o 
   9  21   0       11.95      336.37    221.74 o 
   0  22   0     8250.38     8186.11    366.54 o 
   1  22   0     1488.93     1374.32    149.79 o 
   2  22   0     1641.92     1828.92    162.93 o 
   3  22   0     3416.80     3693.95    200.77 o 
   4  22   0      874.41      864.19    143.86 o 
   5  22   0     1609.63     1920.20    271.51 o 
   6  22   0     1677.89     1617.01    270.00 o 
   7  22   0      145.45      181.01    223.24 o 
   8  22   0      696.95     1037.78    265.48 o 
   1  23   0     1502.48     1675.87    238.33 o 
   2  23   0     1593.05     1619.69    170.45 o 
   3  23   0      114.31      203.41    156.87 o 
   4  23   0     2907.66     3089.21    301.68 o 
   5  23   0     2679.96     2722.67    298.66 o 
   6  23   0        0.61     -188.55    197.60 o 
   7  23   0     2528.70     2576.35    318.27 o 
   0  24   0     3152.31     3356.20    288.11 o 
   1  24   0      980.70     1328.61    239.84 o 
   2  24   0     1160.32     1307.63    158.37 o 
   3  24   0     3602.71     4457.33    340.90 o 
   4  24   0      164.34      193.08    206.65 o 
   5  24   0      139.67      -85.98    220.23 o 
   6  24   0     1216.77     1108.68    260.95 o 
   1  25   0     1010.91     1371.03    166.23 o 
   2  25   0      712.38     1034.77    236.82 o 
   3  25   0       16.46      153.86    200.62 o 
   4  25   0     2241.84     2220.37    280.56 o 
   5  25   0      540.70      618.45    247.38 o 
   1  26   0     1529.87     1641.14    259.45 o 
   2  26   0      501.37      348.44    215.70 o 
   3  26   0     1477.10     1681.87    266.99 o 
   4  26   0      719.76      343.92    229.28 o 
   2  27   0      503.90      454.03    226.26 o 
 -14   1   1       20.12     -160.52    160.52 o 
 -13   1   1        1.19      -26.94    154.12 o 
 -12   1   1       51.17      -12.80    141.08 o 
 -11   1   1       50.70       20.99    242.10 o 
 -10   1   1       26.48      136.54    159.89 o 
  -9   1   1      241.90      259.90    116.50 o 
  -8   1   1       23.81      -35.57     99.04 o 
  -7   1   1     1339.56     1313.40    128.97 o 
  -6   1   1       32.04       81.74     97.04 o 
  -5   1   1       51.34      -37.32    137.26 o 
  -4   1   1     2832.39     2833.73     98.66 o 
  -3   1   1     2136.01     2262.78    185.06 o 
  -2   1   1      677.69      652.32     38.49 o 
  -1   1   1     2016.38     1932.27     34.95 o 
   0   1   1      590.40      567.34     29.72 o 
   1   1   1     4049.50     3657.57     67.00 o 
   2   1   1     2032.62     1970.92    101.84 o 
   3   1   1     2795.69     2531.14     85.08 o 
   4   1   1        0.45      -31.68    107.10 o 
   5   1   1       19.59      -43.74    144.81 o 
   6   1   1     1631.59     1763.81    137.97 o 
   7   1   1      799.01      979.58    123.16 o 
   8   1   1        0.73       79.17    108.07 o 
   9   1   1      162.20      159.73    128.94 o 
  10   1   1      445.82      286.90    142.36 o 
  11   1   1        2.04     -131.46    131.46 o 
  12   1   1        5.64     -197.60    197.60 o 
  13   1   1      517.89      387.91    171.19 o 
 -14   2   1      101.13      -78.75    524.92 o 
 -13   2   1      633.53      635.19    168.99 o 
 -12   2   1      201.67      159.95    254.17 o 
 -11   2   1      113.38      575.74    248.13 o 
 -10   2   1      103.55       11.98    116.61 o 
  -9   2   1       10.49      102.21    108.26 o 
  -8   2   1       59.15      125.78    247.38 o 
  -7   2   1     1813.93     1765.74    127.98 o 
  -6   2   1       48.28       18.66    105.59 o 
  -5   2   1     3436.91     3735.54    158.06 o 
  -4   2   1        6.11       32.07     55.20 o 
  -3   2   1     3833.23     3589.40    126.36 o 
  -2   2   1       88.59      148.12     36.14 o 
  -1   2   1     7419.69     7424.06    130.11 o 
   0   2   1     1861.92     1589.97     36.57 o 
   1   2   1       95.41       91.95     34.06 o 
   2   2   1       13.39      102.60     47.07 o 
   3   2   1     3153.28     3184.57     96.89 o 
   4   2   1     4020.80     4021.38    288.11 o 
   5   2   1     1039.15     1112.13    117.57 o 
   6   2   1      278.79      174.97    150.84 o 
   7   2   1      132.84       30.96    138.02 o 
   8   2   1      658.80      710.73    126.12 o 
   9   2   1        6.63      -81.17    115.73 o 
  10   2   1      156.37      204.92    140.26 o 
  11   2   1        6.01      288.40    142.24 o 
  12   2   1       17.74     -137.15    137.15 o 
  13   2   1       33.99     -119.97    150.21 o 
 -14   3   1       66.03      289.19    278.30 o 
 -13   3   1       34.60      112.12    155.89 o 
 -12   3   1       45.67       22.72    134.38 o 
 -11   3   1        0.77      -94.33    130.26 o 
 -10   3   1      356.27      307.33    130.72 o 
  -9   3   1      102.56       61.43    107.58 o 
  -8   3   1      158.64      188.47    101.26 o 
  -7   3   1      379.00      419.76    104.83 o 
  -6   3   1      903.88      994.15    141.04 o 
  -5   3   1     1279.00     1029.53    100.69 o 
  -4   3   1     1282.78     1299.61     91.70 o 
  -3   3   1       18.22       95.34     53.21 o 
  -2   3   1       53.73      115.15     37.03 o 
  -1   3   1     3183.21     3326.38    103.05 o 
   0   3   1      430.46      331.58     27.51 o 
   1   3   1     6192.69     5037.64    115.63 o 
   2   3   1       53.86      192.37     49.58 o 
   3   3   1      310.19      329.17     72.45 o 
   4   3   1     2140.99     2219.91    147.07 o 
   5   3   1       53.27      -72.61     98.80 o 
   6   3   1      142.78      177.46    104.96 o 
   7   3   1      425.78      524.12    111.93 o 
   8   3   1      162.58      -24.06    110.87 o 
   9   3   1       50.93      -64.64    121.70 o 
  10   3   1       90.86      192.88    203.63 o 
  11   3   1        0.02       33.18    197.60 o 
  12   3   1      162.06      105.73    147.70 o 
  13   3   1       84.16      -99.64    156.75 o 
 -14   4   1       27.02      103.85    161.27 o 
 -13   4   1        6.86      -10.20    156.55 o 
 -12   4   1        0.43     -135.02    135.02 o 
 -11   4   1      447.24      651.57    151.52 o 
 -10   4   1        2.13      148.00    121.06 o 
  -9   4   1      120.46      160.07    118.38 o 
  -8   4   1      224.51      165.51    100.19 o 
  -7   4   1      182.87      118.32    101.80 o 
  -6   4   1       47.37      156.31     90.49 o 
  -5   4   1     2035.70     1873.85    118.04 o 
  -4   4   1     5300.06     4410.57    238.33 o 
  -3   4   1       28.55      -36.28     43.85 o 
  -2   4   1      458.35      426.45     41.29 o 
  -1   4   1       57.84      115.36     28.96 o 
   0   4   1      570.55      374.19     35.16 o 
   1   4   1       14.40       77.15     54.86 o 
   2   4   1      508.46      294.54     56.55 o 
   3   4   1      198.42      291.85     53.25 o 
   4   4   1      145.82      177.24     91.73 o 
   5   4   1      263.60      463.55    105.53 o 
   6   4   1      408.89      248.80    108.78 o 
   7   4   1     1143.53     1529.52    197.60 o 
   8   4   1       21.94      -42.24    104.53 o 
   9   4   1      419.65      551.06    149.33 o 
  10   4   1      201.73      218.74    132.18 o 
  11   4   1      101.64      248.70    142.29 o 
  12   4   1      153.63       19.43    301.68 o 
  13   4   1        5.85     -133.14    280.56 o 
 -14   5   1       16.99      277.17    173.02 o 
 -13   5   1      164.46      171.58    152.88 o 
 -12   5   1       69.57      217.52    149.84 o 
 -11   5   1       75.41       90.46    132.21 o 
 -10   5   1        0.42       32.30    127.07 o 
  -9   5   1       33.29        8.05    113.29 o 
  -8   5   1       37.63      178.25    108.07 o 
  -7   5   1      990.84      885.73    110.08 o 
  -6   5   1      120.55       63.46    184.78 o 
  -5   5   1      419.20      328.83    135.76 o 
  -4   5   1      180.63      125.37     80.75 o 
  -3   5   1       14.27       60.15     44.84 o 
  -2   5   1     2636.18     2377.81     64.72 o 
  -1   5   1     1259.16     1252.98     46.71 o 
   0   5   1       57.61      101.56     41.71 o 
   1   5   1       94.08       -4.41     61.84 o 
   2   5   1      368.08      338.88     56.76 o 
   3   5   1      533.83      329.91     91.26 o 
   4   5   1       86.34      226.26     95.46 o 
   5   5   1      289.28      282.55    100.69 o 
   6   5   1     1151.89     1112.85    120.63 o 
   7   5   1        0.53       21.40    131.99 o 
   8   5   1      563.97      683.31    193.08 o 
   9   5   1        0.84     -118.64    118.64 o 
  10   5   1       27.55       86.47    242.10 o 
  11   5   1       14.06     -199.58    275.28 o 
  12   5   1      141.96      386.98    289.61 o 
  13   5   1       13.35      -68.79    157.47 o 
 -14   6   1        1.41      240.77    171.43 o 
 -13   6   1       37.34      -50.93    155.06 o 
 -12   6   1      339.57      418.76    239.08 o 
 -11   6   1      490.55      212.63    137.54 o 
 -10   6   1     1675.91     1737.35    161.45 o 
  -9   6   1      914.58      801.15    136.08 o 
  -8   6   1      688.05      712.83    120.70 o 
  -7   6   1      452.86      432.73    104.83 o 
  -6   6   1        6.27      -86.22     86.22 o 
  -5   6   1        4.83       60.88     89.00 o 
  -4   6   1      106.38       -7.77     61.92 o 
  -3   6   1       77.90      139.63     55.97 o 
  -2   6   1     1699.73     1638.47     58.13 o 
  -1   6   1     4161.61     3513.56     74.63 o 
   0   6   1     1128.49      844.69     94.57 o 
   1   6   1      373.01      450.16     68.05 o 
   2   6   1      456.06      278.51     56.43 o 
   3   6   1      302.76      230.06     81.59 o 
   4   6   1      221.39      419.09    192.32 o 
   5   6   1     1232.12     1013.21    136.51 o 
   6   6   1      310.91      395.45    103.46 o 
   7   6   1      787.23     1020.79    199.86 o 
   8   6   1     1294.88     1197.67    200.62 o 
   9   6   1      193.31      263.96    127.97 o 
  10   6   1      205.95      135.29    212.68 o 
  11   6   1       28.83      116.78    146.42 o 
  12   6   1        7.23      233.67    151.45 o 
  13   6   1      220.35      484.70    168.75 o 
 -13   7   1      124.57      113.37    154.56 o 
 -12   7   1       31.50       49.40    150.51 o 
 -11   7   1        1.50       81.85    178.75 o 
 -10   7   1       41.48      193.99    133.14 o 
  -9   7   1       14.34       15.08    114.13 o 
  -8   7   1      485.74      535.64    117.25 o 
  -7   7   1        0.21       24.74     90.24 o 
  -6   7   1        2.39      -16.59    137.26 o 
  -5   7   1       85.98       72.24     86.97 o 
  -4   7   1      102.45      172.82     67.68 o 
  -3   7   1       44.17      -10.34     52.88 o 
  -2   7   1     8003.44     7240.11    111.31 o 
  -1   7   1     2948.99     3014.59     78.83 o 
   0   7   1       29.08       50.25     49.78 o 
   1   7   1      353.26      547.19    109.36 o 
   2   7   1      931.90     1247.57     74.89 o 
   3   7   1      692.03      706.17    224.00 o 
   4   7   1      764.96      601.07    103.33 o 
   5   7   1      410.57      644.09    221.74 o 
   6   7   1        1.61      118.72    175.73 o 
   7   7   1      300.68      200.08    105.53 o 
   8   7   1       27.20      -50.15    185.53 o 
   9   7   1      258.69      209.05    123.84 o 
  10   7   1      267.53      167.45    186.29 o 
  11   7   1       81.17       26.71    162.15 o 
  12   7   1      225.88      196.23    154.57 o 
  13   7   1       17.29     -152.69    153.56 o 
 -13   8   1      235.07      273.11    155.06 o 
 -12   8   1      168.64      174.93    152.89 o 
 -11   8   1       87.25      343.91    140.98 o 
 -10   8   1      319.42      285.52    164.42 o 
  -9   8   1       69.08      239.22    116.18 o 
  -8   8   1        5.56      131.23    235.31 o 
  -7   8   1       33.87       15.08    134.25 o 
  -6   8   1      153.17        5.87     85.90 o 
  -5   8   1      990.41     1086.10    199.11 o 
  -4   8   1      315.63      152.83     69.23 o 
  -3   8   1       77.29      -36.40     54.98 o 
  -2   8   1      227.95      192.44     65.21 o 
  -1   8   1     4009.23     3541.76     92.97 o 
   0   8   1      783.31      579.44     57.11 o 
   1   8   1     1602.55     1655.82    114.64 o 
   2   8   1      106.74       47.16     77.28 o 
   3   8   1       88.08       10.75    122.93 o 
   4   8   1      315.91      318.07     95.92 o 
   5   8   1      977.57      840.80    113.59 o 
   6   8   1      107.69       75.18    137.26 o 
   7   8   1     1482.07     1559.85    142.32 o 
   8   8   1      213.23       50.66    113.59 o 
   9   8   1       55.37      -79.95    174.97 o 
  10   8   1     1761.44     1462.85    170.63 o 
  11   8   1        0.12     -115.93    144.48 o 
  12   8   1        2.14       68.63    155.36 o 
  13   8   1        1.42      177.38    163.59 o 
 -13   9   1       66.31      -16.31    149.84 o 
 -12   9   1      834.49      693.84    346.93 o 
 -11   9   1      498.86      819.62    160.20 o 
 -10   9   1     2566.07     2896.61    195.68 o 
  -9   9   1     1601.92     1704.41    155.23 o 
  -8   9   1       46.09      -98.14     98.14 o 
  -7   9   1      396.81      283.58    149.33 o 
  -6   9   1      138.58      125.18     86.97 o 
  -5   9   1      819.44      815.98     99.30 o 
  -4   9   1     3159.64     3312.47    115.74 o 
  -3   9   1      209.47       56.21     60.79 o 
  -2   9   1     1725.80     1392.53     82.06 o 
  -1   9   1     2265.82     2524.68     93.60 o 
   0   9   1      237.13      198.44     56.15 o 
   1   9   1       23.23       90.59     77.32 o 
   2   9   1     1751.56     2116.11    225.51 o 
   3   9   1      258.07      309.59    104.83 o 
   4   9   1      632.93      769.17    101.86 o 
   5   9   1     1538.71     1736.76    130.26 o 
   6   9   1      276.42      347.08    199.86 o 
   7   9   1       71.55      122.50    105.80 o 
   8   9   1      358.22      153.10    127.99 o 
   9   9   1      302.62      413.30    194.58 o 
  10   9   1      192.14      285.00    139.29 o 
  11   9   1       53.39      -13.29    219.47 o 
  12   9   1      678.16      203.48    171.96 o 
  13   9   1       11.98      -80.31    156.54 o 
 -13  10   1      122.40      -23.15    159.67 o 
 -12  10   1       41.88       -6.43    150.24 o 
 -11  10   1      156.40      364.12    147.28 o 
 -10  10   1       83.44       15.85    119.79 o 
  -9  10   1       14.91      144.35    124.61 o 
  -8  10   1     1321.25     1150.77    128.94 o 
  -7  10   1      507.17      406.36    109.82 o 
  -6  10   1     1155.69      861.32    108.73 o 
  -5  10   1      747.93      618.88     96.61 o 
  -4  10   1     2691.92     2569.72    133.34 o 
  -3  10   1        7.34      -49.49     62.12 o 
  -2  10   1      318.91      437.05     65.68 o 
  -1  10   1     1149.26     1026.71    102.87 o 
   0  10   1      151.35      114.04     61.62 o 
   1  10   1       82.08      123.48     82.87 o 
   2  10   1     2299.53     2340.33    153.10 o 
   3  10   1      436.77      351.07     96.99 o 
   4  10   1     1111.01     1141.70    115.63 o 
   5  10   1        4.23       99.50     96.90 o 
   6  10   1     1321.93     1610.72    136.81 o 
   7  10   1      150.42      124.84    112.96 o 
   8  10   1        5.22     -109.61    109.61 o 
   9  10   1      555.21      319.27    136.68 o 
  10  10   1     2516.24     2468.41    282.83 o 
  11  10   1        2.01       92.48    146.02 o 
  12  10   1       70.28      222.80    158.49 o 
 -13  11   1       38.07       26.15    154.33 o 
 -12  11   1      301.33      332.47    242.10 o 
 -11  11   1      256.89      260.70    164.42 o 
 -10  11   1       37.23       30.81    128.57 o 
  -9  11   1       74.20       24.27    165.92 o 
  -8  11   1       35.00     -120.67    162.91 o 
  -7  11   1      479.91      494.86    113.41 o 
  -6  11   1      694.50      548.76    100.02 o 
  -5  11   1       11.17       -9.18     81.90 o 
  -4  11   1       11.26      -15.65    110.11 o 
  -3  11   1      222.92      205.98     80.36 o 
  -2  11   1        1.57       67.81     60.92 o 
  -1  11   1       30.90       60.16     82.53 o 
   0  11   1     1472.10     1500.80     83.45 o 
   1  11   1      822.78     1003.55    101.18 o 
   2  11   1      896.02     1013.50    105.59 o 
   3  11   1      829.20      822.13    210.42 o 
   4  11   1       71.42      190.48     92.13 o 
   5  11   1      317.96      266.37     94.86 o 
   6  11   1       86.04      -72.07     99.27 o 
   7  11   1       52.30      -41.47    113.75 o 
   8  11   1       57.42      -71.02    125.20 o 
   9  11   1        1.47     -129.04    129.04 o 
  10  11   1      826.17     1182.59    244.36 o 
  11  11   1       98.61      266.56    147.28 o 
  12  11   1        2.13       73.24    275.28 o 
 -12  12   1      691.54      521.11    157.42 o 
 -11  12   1      688.16      650.74    157.96 o 
 -10  12   1      643.38      757.47    146.39 o 
  -9  12   1      626.76      628.33    131.88 o 
  -8  12   1       21.47      -73.91    168.94 o 
  -7  12   1     2086.94     1689.88    135.55 o 
  -6  12   1      584.82      417.26    141.04 o 
  -5  12   1     1149.50     1268.61    110.17 o 
  -4  12   1     1679.79     1535.74    112.45 o 
  -3  12   1       10.65      115.52     82.00 o 
  -2  12   1       11.88       17.90     81.38 o 
  -1  12   1      337.88      322.89     85.83 o 
   0  12   1      487.70      507.03     92.01 o 
   1  12   1      677.08      750.08     99.13 o 
   2  12   1        6.33      -83.17     83.17 o 
   3  12   1      422.30      472.77     98.11 o 
   4  12   1       56.91      -34.52     90.49 o 
   5  12   1      992.89     1186.02    124.30 o 
   6  12   1     2240.65     2506.75    321.29 o 
   7  12   1       13.25        2.38    173.47 o 
   8  12   1      946.47      993.32    146.02 o 
   9  12   1      150.29      337.58    248.89 o 
  10  12   1      456.36      372.58    235.31 o 
  11  12   1        4.52      -87.21    145.93 o 
  12  12   1      168.67      134.50    163.82 o 
 -12  13   1       53.05      -76.57    147.84 o 
 -11  13   1       34.71       93.29    183.27 o 
 -10  13   1       76.29     -127.80    127.80 o 
  -9  13   1        2.05     -121.04    121.04 o 
  -8  13   1      509.85      355.17    142.54 o 
  -7  13   1       18.34      102.50    104.80 o 
  -6  13   1     1619.25     1458.56    130.97 o 
  -5  13   1      679.83      855.92    106.85 o 
  -4  13   1        0.25      -19.73     77.54 o 
  -3  13   1     1616.53     1541.24    108.61 o 
  -2  13   1      564.82      435.38     87.35 o 
  -1  13   1     1265.58     1333.13    105.76 o 
   0  13   1      905.86      818.22    180.25 o 
   1  13   1      478.66      697.67     98.31 o 
   2  13   1     1334.13     1350.12    113.59 o 
   3  13   1        0.32      -75.17     89.02 o 
   4  13   1        6.63       37.11     95.42 o 
   5  13   1       68.48       39.52    102.00 o 
   6  13   1      648.35      627.76    124.12 o 
   7  13   1     1139.57      825.61    210.42 o 
   8  13   1     1743.21     2327.48    178.04 o 
   9  13   1       74.19       23.37    177.99 o 
  10  13   1       23.38     -191.57    220.23 o 
  11  13   1      109.27      247.66    147.79 o 
  12  13   1      289.52      485.06    272.27 o 
 -12  14   1        0.91      167.43    235.31 o 
 -11  14   1       38.89     -213.97    242.10 o 
 -10  14   1      324.47      264.66    139.05 o 
  -9  14   1      592.48      354.47    217.21 o 
  -8  14   1        8.99        0.00    115.18 o 
  -7  14   1        0.75       90.18    199.11 o 
  -6  14   1       19.28       43.75    162.91 o 
  -5  14   1      249.72      134.73     90.97 o 
  -4  14   1     1238.13     1377.62    113.28 o 
  -3  14   1     2339.25     2713.93    199.11 o 
  -2  14   1     1067.20     1153.91    346.93 o 
  -1  14   1      937.87      931.95    100.74 o 
   0  14   1     1157.66     1294.16    107.38 o 
   1  14   1       21.78       -3.85    108.61 o 
   2  14   1        0.57       81.60     88.35 o 
   3  14   1      150.62       85.36    110.11 o 
   4  14   1      194.85      118.10    107.85 o 
   5  14   1      118.11      134.57    105.80 o 
   6  14   1       54.03       32.30    112.32 o 
   7  14   1      414.09      577.06    137.23 o 
   8  14   1        0.45       85.48    128.55 o 
   9  14   1      361.35      613.10    149.26 o 
  10  14   1        2.94       36.64    143.08 o 
  11  14   1      195.76     -126.65    148.59 o 
 -12  15   1      275.97      443.47    262.46 o 
 -11  15   1      162.56      -24.13    227.77 o 
 -10  15   1       86.63       -1.32    129.55 o 
  -9  15   1      618.07      543.03    218.72 o 
  -8  15   1        0.21       58.66    122.50 o 
  -7  15   1     1387.75     1667.44    150.09 o 
  -6  15   1       46.98       23.38    101.33 o 
  -5  15   1       12.09       57.76     95.38 o 
  -4  15   1      989.83     1053.40    114.90 o 
  -3  15   1       99.01      142.12     92.01 o 
  -2  15   1       28.89      128.80    140.28 o 
  -1  15   1       22.63      173.19     86.91 o 
   0  15   1       41.04      189.67     86.32 o 
   1  15   1      365.00      424.42     95.10 o 
   2  15   1      438.09      397.48     97.55 o 
   3  15   1       30.37       25.40     94.86 o 
   4  15   1       74.69      -64.07    101.76 o 
   5  15   1      482.50      399.82    167.43 o 
   6  15   1      112.65      119.00    117.23 o 
   7  15   1      395.24      620.42    141.27 o 
   8  15   1      658.14      833.80    147.24 o 
   9  15   1       31.62       24.13    139.58 o 
  10  15   1      100.86       91.18    143.86 o 
  11  15   1       49.78      -70.61    146.17 o 
 -11  16   1       87.13       30.17    215.70 o 
 -10  16   1       88.45      159.89    215.70 o 
  -9  16   1      541.42      307.71    229.28 o 
  -8  16   1       54.82      -22.10    121.99 o 
  -7  16   1        1.67      128.36    114.47 o 
  -6  16   1      387.57      452.52    112.71 o 
  -5  16   1      360.19      217.62    114.64 o 
  -4  16   1      771.41      916.00    115.79 o 
  -3  16   1      654.77      607.37    105.82 o 
  -2  16   1      832.51      914.83    151.59 o 
  -1  16   1     1018.07     1101.94    119.16 o 
   0  16   1        0.13      -39.02     84.67 o 
   1  16   1        4.82       53.80    112.38 o 
   2  16   1       17.29       28.03     94.39 o 
   3  16   1       33.81       51.29     99.19 o 
   4  16   1      258.08      294.38    113.41 o 
   5  16   1      957.92      955.22    134.01 o 
   6  16   1     1078.74     1257.83    199.11 o 
   7  16   1      204.61      251.30    132.25 o 
   8  16   1       84.42      290.99    212.68 o 
   9  16   1       19.90       28.18    144.48 o 
  10  16   1       63.75      118.06    145.83 o 
  11  16   1      207.75      152.35    254.92 o 
 -11  17   1       37.13        7.54    250.40 o 
 -10  17   1       89.91       13.58    236.82 o 
  -9  17   1      469.13      669.73    238.33 o 
  -8  17   1       65.59       40.79    121.95 o 
  -7  17   1      175.59      262.03    121.41 o 
  -6  17   1      505.64      712.24    122.13 o 
  -5  17   1        9.80      116.76    105.44 o 
  -4  17   1       55.28       61.54    101.82 o 
  -3  17   1      623.84      958.79    117.79 o 
  -2  17   1      199.15      160.55     99.17 o 
  -1  17   1     1082.33     1003.50    164.42 o 
   0  17   1      330.93      409.05    103.44 o 
   1  17   1       13.96      -60.52    101.82 o 
   2  17   1      299.88      430.66    104.08 o 
   3  17   1       24.02      130.84    234.56 o 
   4  17   1      377.92      300.75    117.05 o 
   5  17   1      295.90      271.99    121.34 o 
   6  17   1      204.14      439.34    131.22 o 
   7  17   1       75.30      125.94    132.94 o 
   8  17   1      270.11      413.40    149.33 o 
   9  17   1        1.78      169.62    233.05 o 
  10  17   1        5.54      -13.97    152.40 o 
 -10  18   1       26.68     -202.13    202.13 o 
  -9  18   1       12.86     -185.53    185.53 o 
  -8  18   1       22.26      -13.58    206.65 o 
  -7  18   1      498.91      489.49    128.58 o 
  -6  18   1        5.54       21.82    112.55 o 
  -5  18   1      956.16     1071.11    128.64 o 
  -4  18   1      550.14      814.86    123.22 o 
  -3  18   1      645.68      652.67    115.18 o 
  -2  18   1      179.74      252.74    101.84 o 
  -1  18   1      122.82      105.59    101.98 o 
   0  18   1        3.32      184.08    119.92 o 
   1  18   1        9.42       86.97    102.24 o 
   2  18   1       98.00      185.82    106.09 o 
   3  18   1      839.21      860.53    130.07 o 
   4  18   1      195.22      103.32    119.16 o 
   5  18   1      220.49      206.49    121.70 o 
   6  18   1      248.70      154.16    190.06 o 
   7  18   1      322.72      307.33    141.04 o 
   8  18   1       29.48      273.65    202.88 o 
   9  18   1        2.00       95.96    148.31 o 
  10  18   1        3.03     -143.30    227.77 o 
 -10  19   1       12.14       99.55    235.31 o 
  -9  19   1      626.58     1446.56    279.05 o 
  -8  19   1      545.48      580.74    236.82 o 
  -7  19   1      485.11      101.06    215.70 o 
  -6  19   1     2442.46     2075.61    162.58 o 
  -5  19   1      760.27      920.81    131.86 o 
  -4  19   1      193.90      189.99    122.93 o 
  -3  19   1     1167.21     1452.62    139.89 o 
  -2  19   1      104.94      -54.21    117.66 o 
  -1  19   1      349.41      422.21    113.59 o 
   0  19   1      645.48      784.00    120.30 o 
   1  19   1       97.46      -86.49    104.38 o 
   2  19   1        0.54       53.93    107.09 o 
   3  19   1      292.19      439.49    122.09 o 
   4  19   1     1179.03     1292.70    146.90 o 
   5  19   1       83.62       86.98    120.17 o 
   6  19   1      132.04      347.53    165.17 o 
   7  19   1       94.70      353.18    134.90 o 
   8  19   1      229.17      243.04    183.27 o 
   9  19   1       49.47      197.60    236.82 o 
  -9  20   1        5.41       63.35    224.75 o 
  -8  20   1      166.86      113.13    223.24 o 
  -7  20   1      265.18      309.22    218.72 o 
  -6  20   1       92.46      194.58    206.65 o 
  -5  20   1     2412.29     2236.04    272.27 o 
  -4  20   1      533.19      701.21    156.87 o 
  -3  20   1       15.38       -8.47    109.82 o 
  -2  20   1      381.59      524.02    171.20 o 
  -1  20   1       23.81       39.20    112.10 o 
   0  20   1       42.15      203.66    111.89 o 
   1  20   1      225.13      250.76    118.26 o 
   2  20   1      244.32      423.36    121.54 o 
   3  20   1       31.92      115.55    123.84 o 
   4  20   1       98.40      161.08    121.70 o 
   5  20   1       36.15      114.63    125.52 o 
   6  20   1      735.84      862.91    154.57 o 
   7  20   1      362.22      572.55    162.15 o 
   8  20   1      135.10      262.46    202.13 o 
   9  20   1      526.94     1067.95    266.99 o 
  -9  21   1       35.36      -27.15    232.29 o 
  -8  21   1      127.77       79.95    206.65 o 
  -7  21   1        2.16     -117.66    212.68 o 
  -6  21   1        5.48      134.25    205.14 o 
  -5  21   1       53.77      247.38    202.13 o 
  -4  21   1      147.86      138.85    120.29 o 
  -3  21   1       10.72      143.94    118.55 o 
  -2  21   1       13.30      -92.65    111.00 o 
  -1  21   1        1.00        7.08    110.48 o 
   0  21   1      126.00      307.47    119.40 o 
   1  21   1       94.55      101.04    115.18 o 
   2  21   1      149.05      130.33    150.09 o 
   3  21   1      150.47      424.39    214.19 o 
   4  21   1       50.72       41.95    132.74 o 
   5  21   1      252.60      319.25    208.91 o 
   6  21   1      409.52      490.88    152.35 o 
   7  21   1       83.28      200.62    217.21 o 
   8  21   1      198.32      313.75    230.79 o 
  -8  22   1       10.65      117.66    236.82 o 
  -7  22   1      901.22     1036.27    257.94 o 
  -6  22   1       21.98      -10.56    205.14 o 
  -5  22   1        9.22       66.37    199.11 o 
  -4  22   1     1067.31     1445.05    247.38 o 
  -3  22   1      694.90      753.68    135.51 o 
  -2  22   1     1607.11     1487.33    196.09 o 
  -1  22   1      368.41      380.03    126.27 o 
   0  22   1       49.52       22.45    117.25 o 
   1  22   1      979.53     1051.74    145.35 o 
   2  22   1      275.13      195.76    126.91 o 
   3  22   1       72.76      -45.70    126.31 o 
   4  22   1      164.09      433.25    143.22 o 
   5  22   1       42.44       95.02    135.84 o 
   6  22   1       20.71      196.09    208.16 o 
   7  22   1       32.68     -155.37    203.63 o 
   8  22   1        2.14      147.82    221.74 o 
  -7  23   1      408.78      478.16    242.85 o 
  -6  23   1       88.91      -85.98    206.65 o 
  -5  23   1      369.07      702.92    230.79 o 
  -4  23   1        0.87        0.00    193.08 o 
  -3  23   1      848.87      926.16    227.77 o 
  -2  23   1      887.72      895.24    144.85 o 
  -1  23   1        2.35      -58.17    120.46 o 
   0  23   1      243.91      132.94    125.30 o 
   1  23   1       60.93       49.51    125.64 o 
   2  23   1      254.24      134.25    131.19 o 
   3  23   1        1.96       47.76    176.48 o 
   4  23   1       21.52      241.62    135.99 o 
   5  23   1     1230.79     1767.85    268.50 o 
   6  23   1        9.59      179.50    211.18 o 
   7  23   1        6.48     -146.32    223.24 o 
  -7  24   1       75.62       48.27    230.79 o 
  -6  24   1        9.89     -205.14    208.16 o 
  -5  24   1        0.63       10.56    203.63 o 
  -4  24   1       49.10        9.05    200.62 o 
  -3  24   1       43.45      -54.30    196.09 o 
  -2  24   1      205.95      283.58    212.68 o 
  -1  24   1        8.99       83.78    183.27 o 
   0  24   1       53.28     -114.01    123.92 o 
   1  24   1      518.45      825.00    148.21 o 
   2  24   1        1.61       -0.35    127.46 o 
   3  24   1        2.01     -103.16    132.05 o 
   4  24   1      476.45      588.28    215.70 o 
   5  24   1       24.24       72.40    205.14 o 
   6  24   1       45.61      224.75    227.77 o 
  -6  25   1       75.81     -220.23    220.23 o 
  -5  25   1      325.80      345.42    223.24 o 
  -4  25   1      562.15      530.96    232.29 o 
  -3  25   1     1329.76      941.24    239.84 o 
  -2  25   1      317.70      319.78    200.62 o 
  -1  25   1       47.76      263.97    209.67 o 
   0  25   1      260.87      444.98    206.65 o 
   1  25   1       59.31       33.18    190.81 o 
   2  25   1       28.42      252.98    141.32 o 
   3  25   1       35.88     -119.16    197.60 o 
   4  25   1      422.25      425.37    224.75 o 
   5  25   1      134.17      202.13    212.68 o 
  -4  26   1       76.84     -150.84    220.23 o 
  -3  26   1       80.50       51.29    221.74 o 
  -2  26   1        4.04       28.66    205.14 o 
  -1  26   1       10.30     -190.06    190.06 o 
   0  26   1       11.37      251.90    208.16 o 
   1  26   1      219.16      565.65    215.70 o 
   2  26   1      281.88      416.32    212.68 o 
   3  26   1       20.10     -129.72    203.63 o 
   4  26   1        1.21     -193.08    211.18 o 
  -2  27   1        0.58      -12.07    220.23 o 
  -1  27   1      245.98      179.50    220.23 o 
 -14   0   2       32.05       -3.02    238.33 o 
 -13   0   2     2537.45     2552.22    316.76 o 
 -12   0   2     2638.96     2535.63    279.05 o 
 -11   0   2      127.45      -31.68    179.50 o 
 -10   0   2     6024.70     6605.30    343.92 o 
  -9   0   2     2410.98     2810.16    239.84 o 
  -8   0   2       27.02      -19.61    134.25 o 
  -7   0   2    11240.11    11738.40    375.59 o 
  -6   0   2     9535.81    10644.81    342.41 o 
  -5   0   2      286.91      241.34    119.16 o 
  -4   0   2    14537.93    15082.10    509.09 o 
  -3   0   2    35618.70    40711.53    858.28 o 
  -2   0   2    28069.65    28165.42    388.24 o 
  -1   0   2    34054.51    35176.81    464.50 o 
   0   0   2     3907.56     4586.67    181.01 o 
   1   0   2    19494.23    18729.99    289.58 o 
   2   0   2    28487.49    27947.71    597.33 o 
   3   0   2     9127.22     9523.56    216.24 o 
   4   0   2     2472.31     2093.66    179.50 o 
   5   0   2     2280.95     1918.69    187.04 o 
   6   0   2     3034.31     3502.51    247.38 o 
   7   0   2     1954.27     1487.29    196.09 o 
   8   0   2     2677.51     2641.22    238.33 o 
   9   0   2      763.31      832.64    218.72 o 
  10   0   2      323.00      432.91    214.19 o 
  11   0   2     2639.49     3448.21    321.29 o 
  12   0   2      277.96      621.46    238.33 o 
  13   0   2     1189.22      930.69    285.09 o 
 -14   1   2     1937.88     1821.13    216.89 o 
 -13   1   2      241.02      146.80    202.13 o 
 -12   1   2      600.92      504.98    155.68 o 
 -11   1   2     5172.10     5868.27    254.85 o 
 -10   1   2       83.57       84.57    192.32 o 
  -9   1   2      986.64      855.04    169.70 o 
  -8   1   2     6423.10     7808.10    362.77 o 
  -7   1   2       75.73      125.30     90.01 o 
  -6   1   2     3364.33     3365.23    159.24 o 
  -5   1   2    18725.07    21192.27    284.71 o 
  -4   1   2     5777.41     6797.14    165.11 o 
  -3   1   2    12228.14    12842.26    155.87 o 
  -2   1   2    28372.46    30315.11    290.85 o 
  -1   1   2       13.85      105.34     31.17 o 
   0   1   2    27002.80    27342.76    266.38 o 
   1   1   2    31620.56    33155.87    376.51 o 
   2   1   2       36.32      -19.12     54.52 o 
   3   1   2     9485.80     9116.77    151.30 o 
   4   1   2    19025.66    19814.51    457.05 o 
   5   1   2      124.75      159.17    107.85 o 
   6   1   2     5528.69     4762.03    291.12 o 
   7   1   2     2755.66     2716.51    171.20 o 
   8   1   2      384.45      501.72    263.22 o 
   9   1   2     5602.11     5633.14    332.60 o 
  10   1   2     1879.61     2151.57    186.21 o 
  11   1   2      187.30       77.90    143.31 o 
  12   1   2     1868.93     1976.87    217.96 o 
  13   1   2     1028.62      828.67    183.88 o 
 -14   2   2      112.02      132.97    168.33 o 
 -13   2   2      225.48      326.70    157.42 o 
 -12   2   2      445.06      600.66    156.40 o 
 -11   2   2        2.72      109.70    125.24 o 
 -10   2   2     2231.76     2627.56    377.10 o 
  -9   2   2     3698.40     4574.96    325.82 o 
  -8   2   2      512.07      503.96    110.11 o 
  -7   2   2     3059.03     3328.33    213.44 o 
  -6   2   2     8052.87     8618.43    227.40 o 
  -5   2   2      449.93      244.08     80.98 o 
  -4   2   2     4627.60     4614.64     97.80 o 
  -3   2   2      675.19      610.97     46.94 o 
  -2   2   2     2915.33     3396.10     74.24 o 
  -1   2   2    30256.06    31231.23    294.70 o 
   0   2   2    10197.61    11445.52    149.10 o 
   1   2   2      760.61     1028.56     54.38 o 
   2   2   2     9212.74     8447.64    132.52 o 
   3   2   2     2604.03     2838.05    132.26 o 
   4   2   2     4497.16     3667.54    217.96 o 
   5   2   2    24010.51    24900.74    431.88 o 
   6   2   2      214.13      251.15    100.26 o 
   7   2   2     4080.83     3900.73    268.50 o 
   8   2   2     4102.61     4340.23    210.49 o 
   9   2   2      152.40      356.64    133.60 o 
  10   2   2     2399.44     1762.58    177.65 o 
  11   2   2      654.65      701.04    160.89 o 
  12   2   2       29.32     -162.66    185.53 o 
  13   2   2     1007.04     1287.03    252.66 o 
 -14   3   2      430.14      312.08    238.33 o 
 -13   3   2       14.75      224.97    160.20 o 
 -12   3   2     1571.30     1630.30    230.03 o 
 -11   3   2     1629.90     1825.40    178.75 o 
 -10   3   2      945.65      997.32    200.62 o 
  -9   3   2     2631.31     2560.32    165.16 o 
  -8   3   2     8856.65     9991.99    471.38 o 
  -7   3   2     3440.41     3863.10    166.72 o 
  -6   3   2    20657.18    20724.88    357.32 o 
  -5   3   2    32261.12    34137.06    507.22 o 
  -4   3   2     8922.03     9364.60    152.55 o 
  -3   3   2    15389.71    15431.59    382.05 o 
  -2   3   2    65524.54    68155.16    727.62 o 
  -1   3   2      702.37     1026.95     47.25 o 
   0   3   2    25407.08    25830.96    256.19 o 
   1   3   2    60318.59    61696.45    668.50 o 
   2   3   2     9162.20     9024.89    160.94 o 
   3   3   2      121.58      410.17     82.19 o 
   4   3   2    31048.49    31888.84    502.37 o 
   5   3   2       63.20       69.76     98.11 o 
   6   3   2     2214.93     2032.10    146.77 o 
   7   3   2     9463.50    10248.69    281.49 o 
   8   3   2      288.71      261.25    224.00 o 
   9   3   2     3418.30     3219.35    351.46 o 
  10   3   2     1529.22     1676.12    261.71 o 
  11   3   2     1926.47     1554.07    257.94 o 
  12   3   2      626.65      393.14    196.09 o 
  13   3   2       46.48      216.62    191.57 o 
 -14   4   2        2.62     -137.43    247.38 o 
 -13   4   2      611.02      908.56    172.43 o 
 -12   4   2      241.96      477.41    245.87 o 
 -11   4   2      401.22      394.00    137.06 o 
 -10   4   2     2883.30     3264.66    269.25 o 
  -9   4   2     3017.31     3439.30    320.54 o 
  -8   4   2      368.68      249.54    103.89 o 
  -7   4   2     3441.32     3540.30    168.63 o 
  -6   4   2     3057.64     3210.15    148.40 o 
  -5   4   2     1642.53     1550.87     85.49 o 
  -4   4   2    10266.43    10223.50    186.90 o 
  -3   4   2     2667.10     2700.10    145.22 o 
  -2   4   2    35020.54    37549.63    872.61 o 
  -1   4   2    49500.66    50022.91    963.12 o 
   0   4   2    16230.73    16869.45    182.84 o 
   1   4   2    26392.58    29518.07    301.43 o 
   2   4   2     5538.71     5704.72    114.04 o 
   3   4   2     3259.93     3644.28    157.32 o 
   4   4   2     4905.53     4372.60    181.05 o 
   5   4   2    21733.89    22352.30    402.56 o 
   6   4   2     2811.94     2878.54    158.37 o 
   7   4   2     1742.17     1381.65    142.32 o 
   8   4   2     5617.75     6151.27    333.36 o 
   9   4   2      590.43      580.58    143.03 o 
  10   4   2     1242.27     1035.39    161.05 o 
  11   4   2     3734.28     3190.74    221.82 o 
  12   4   2        0.21       30.08    156.87 o 
  13   4   2      201.24      222.01    165.58 o 
 -14   5   2     1129.96     1378.75    198.61 o 
 -13   5   2      753.54     1068.14    181.63 o 
 -12   5   2     2885.83     3152.35    334.87 o 
 -11   5   2     3264.90     3469.17    206.86 o 
 -10   5   2     1601.63     1567.21    186.29 o 
  -9   5   2     1736.22     1706.05    147.76 o 
  -8   5   2     7705.93     8306.54    235.79 o 
  -7   5   2     4035.17     4441.11    182.05 o 
  -6   5   2     1935.57     1794.14    242.10 o 
  -5   5   2    16673.58    17184.86    247.84 o 
  -4   5   2     1393.34     1490.96     70.45 o 
  -3   5   2      888.80      915.90     51.98 o 
  -2   5   2    34269.77    35846.43    930.68 o 
  -1   5   2     7006.89     6785.05    112.08 o 
   0   5   2    31520.82    33020.26    426.95 o 
   1   5   2    24755.66    25693.90    406.79 o 
   2   5   2       39.38       38.24     79.41 o 
   3   5   2    17065.28    16852.26    302.37 o 
   4   5   2     8014.46     8469.50    222.64 o 
   5   5   2      463.86      237.70    104.97 o 
   6   5   2     1537.34     1297.98    126.91 o 
   7   5   2     5057.02     5876.27    228.19 o 
   8   5   2      393.32      341.24    149.33 o 
   9   5   2     1125.32     1044.80    154.10 o 
  10   5   2     1977.66     2016.87    280.56 o 
  11   5   2      433.25      499.89    155.12 o 
  12   5   2      667.62      733.47    179.32 o 
  13   5   2      762.16      930.64    189.58 o 
 -14   6   2       28.17      267.36    164.42 o 
 -13   6   2      860.94     1368.75    188.64 o 
 -12   6   2      979.57     1200.95    179.04 o 
 -11   6   2        7.92       11.37    123.38 o 
 -10   6   2     2122.87     2386.31    174.67 o 
  -9   6   2     1027.90     1274.79    185.53 o 
  -8   6   2        3.70      157.35     97.97 o 
  -7   6   2     5322.42     5711.60    435.17 o 
  -6   6   2     1245.40     1390.53    111.56 o 
  -5   6   2     4169.66     4102.65    124.56 o 
  -4   6   2    14253.20    15243.80    209.55 o 
  -3   6   2     4478.94     5101.38    126.63 o 
  -2   6   2      255.14      173.36     74.12 o 
  -1   6   2     7077.08     7648.31    100.28 o 
   0   6   2      495.53      456.35     44.09 o 
   1   6   2      761.43      598.95     65.70 o 
   2   6   2     1580.36     1548.56     95.80 o 
   3   6   2     1619.87     1609.45    110.39 o 
   4   6   2    14555.10    14390.25    299.66 o 
   5   6   2     1185.51      880.70    138.77 o 
   6   6   2     3445.27     3841.71    178.46 o 
   7   6   2     1349.00     1046.44    200.62 o 
   8   6   2     3311.47     3614.06    386.91 o 
   9   6   2       11.68       -1.51    193.08 o 
  10   6   2      878.09      489.26    153.13 o 
  11   6   2     2765.64     3089.11    226.10 o 
  12   6   2       10.65        3.08    156.87 o 
  13   6   2      842.94      880.03    184.44 o 
 -14   7   2      772.17      715.76    191.59 o 
 -13   7   2      339.54      679.55    168.42 o 
 -12   7   2      303.55      606.06    199.11 o 
 -11   7   2     1432.16     1804.96    170.09 o 
 -10   7   2       71.49      277.06    130.30 o 
  -9   7   2     2873.80     2869.16    175.78 o 
  -8   7   2     3509.21     4414.22    187.02 o 
  -7   7   2      191.81      327.69     92.01 o 
  -6   7   2     3209.01     3059.02    414.06 o 
  -5   7   2     2971.70     2774.03    107.95 o 
  -4   7   2      698.07      573.68     87.85 o 
  -3   7   2     6504.55     6718.14    120.24 o 
  -2   7   2     1748.47     1937.02     98.18 o 
  -1   7   2     1025.69     1074.45     44.97 o 
   0   7   2    14903.42    15074.14    176.79 o 
   1   7   2     2022.69     1976.13     87.43 o 
   2   7   2      117.31      244.00     83.76 o 
   3   7   2    11569.20    10947.50    247.94 o 
   4   7   2     3583.94     3507.73    168.63 o 
   5   7   2       65.66       80.20     95.71 o 
   6   7   2     5645.05     5717.69    307.71 o 
   7   7   2     1912.34     2045.65    152.83 o 
   8   7   2      133.62      103.61    121.03 o 
   9   7   2     7735.39     7377.60    389.17 o 
  10   7   2      309.37      700.28    183.27 o 
  11   7   2       68.31      173.35    186.29 o 
  12   7   2     1429.37     1307.23    187.40 o 
  13   7   2       38.99      122.90    161.38 o 
 -13   8   2     1167.51     1229.57    187.34 o 
 -12   8   2     2386.58     2710.10    251.90 o 
 -11   8   2       28.92        3.84    126.11 o 
 -10   8   2     6642.45     6864.94    251.17 o 
  -9   8   2     4340.22     4627.37    343.92 o 
  -8   8   2      762.04      642.32    112.51 o 
  -7   8   2    12045.14    12649.79    299.42 o 
  -6   8   2     9305.76    10645.17    242.09 o 
  -5   8   2     6162.57     6187.47    312.24 o 
  -4   8   2    19012.88    19563.26    446.38 o 
  -3   8   2     7654.99     8059.07    130.60 o 
  -2   8   2    17950.78    20532.49    244.35 o 
  -1   8   2    29878.62    31791.46    362.12 o 
   0   8   2     1953.82     2120.91     83.51 o 
   1   8   2    23158.20    24046.32    571.68 o 
   2   8   2    25241.30    25829.51    573.19 o 
   3   8   2     7048.55     7462.28    211.96 o 
   4   8   2     9225.40     9045.44    236.24 o 
   5   8   2    14274.45    14944.35    314.11 o 
   6   8   2     1982.29     2273.93    156.75 o 
   7   8   2     1876.54     1567.02    148.79 o 
   8   8   2     2380.88     2518.68    420.84 o 
   9   8   2       61.71      438.87    137.54 o 
  10   8   2     1609.75     1583.82    250.40 o 
  11   8   2      216.51      217.84    154.96 o 
  12   8   2       56.67     -207.99    214.19 o 
 -13   9   2        2.47      172.49    157.60 o 
 -12   9   2      437.63      535.04    152.94 o 
 -11   9   2     2937.56     3085.81    248.13 o 
 -10   9   2        4.28       80.85    144.81 o 
  -9   9   2     1259.49     1199.99    141.34 o 
  -8   9   2     4204.22     4725.63    200.21 o 
  -7   9   2      298.60      588.82    102.13 o 
  -6   9   2     9948.38    10174.51    232.89 o 
  -5   9   2    31416.23    32459.35    496.73 o 
  -4   9   2     3372.98     3547.88    194.81 o 
  -3   9   2     8842.97     9151.72    216.22 o 
  -2   9   2    33782.41    36196.87    408.54 o 
  -1   9   2     3740.10     4091.09    124.51 o 
   0   9   2    17076.46    18655.88    246.30 o 
   1   9   2    24704.49    27125.14    456.29 o 
   2   9   2      504.16      202.46     91.90 o 
   3   9   2     1175.85     1006.61    135.00 o 
   4   9   2    26072.88    27488.45    454.91 o 
   5   9   2      318.17      181.01    141.79 o 
   6   9   2    11196.18    10363.24    274.96 o 
   7   9   2     5472.06     5211.47    224.68 o 
   8   9   2      809.94      637.15    135.74 o 
   9   9   2    12323.32    11814.56    338.33 o 
  10   9   2     2642.26     3473.85    321.29 o 
  11   9   2       84.89       33.16    146.52 o 
  12   9   2     2079.01     2106.39    214.55 o 
 -13  10   2     1537.93     1749.95    332.60 o 
 -12  10   2     1043.89     1218.06    176.12 o 
 -11  10   2       29.73       66.15    128.21 o 
 -10  10   2    11091.04    11056.49    426.88 o 
  -9  10   2     2182.21     2558.41    170.97 o 
  -8  10   2      853.50      579.53    118.69 o 
  -7  10   2    14314.70    14859.58    303.84 o 
  -6  10   2     5399.19     5412.15    288.11 o 
  -5  10   2     4008.75     3956.25    155.15 o 
  -4  10   2     3972.34     3998.33    109.62 o 
  -3  10   2      556.26      559.77     56.47 o 
  -2  10   2     6624.79     7212.60    129.79 o 
  -1  10   2    16174.62    17629.29    234.46 o 
   0  10   2      722.72      877.96     71.61 o 
   1  10   2    10062.55    10285.13    516.63 o 
   2  10   2    14369.08    14742.67    284.98 o 
   3  10   2        3.80       27.39     89.42 o 
   4  10   2     6423.65     6553.91    218.72 o 
   5  10   2    15476.33    16170.33    332.09 o 
   6  10   2      124.34      213.88    107.16 o 
   7  10   2     1995.69     1823.09    182.52 o 
   8  10   2      925.94     1042.81    152.92 o 
   9  10   2      651.57      805.51    448.00 o 
  10  10   2      874.17      929.18    232.29 o 
  11  10   2     1965.98     1835.89    199.93 o 
  12  10   2      208.89      266.08    161.27 o 
 -13  11   2      425.63      397.28    181.76 o 
 -12  11   2     1397.02     1020.41    171.05 o 
 -11  11   2      460.52      662.06    157.63 o 
 -10  11   2     1731.47     1951.53    167.49 o 
  -9  11   2     1836.02     1750.44    153.01 o 
  -8  11   2       16.24       20.71    100.03 o 
  -7  11   2      238.62      398.88    103.80 o 
  -6  11   2    12268.75    12431.49    265.81 o 
  -5  11   2    11630.74    12431.43    252.96 o 
  -4  11   2      110.01       95.23     56.58 o 
  -3  11   2     4724.85     4922.39    111.90 o 
  -2  11   2    21120.60    22320.26    280.58 o 
  -1  11   2       62.97       55.14     59.18 o 
   0  11   2    10219.48    10174.89    174.66 o 
   1  11   2    14073.25    14880.64    484.20 o 
   2  11   2       45.74      102.04     90.01 o 
   3  11   2     8450.19     8094.49    217.00 o 
   4  11   2     6654.87     7216.89    214.87 o 
   5  11   2       40.72      213.76    101.86 o 
   6  11   2    13103.79    13068.75    311.75 o 
   7  11   2       52.90      -43.37    120.77 o 
   8  11   2      964.87     1007.76    153.33 o 
   9  11   2     4887.17     4874.50    251.97 o 
  10  11   2      473.92      749.08    158.66 o 
  11  11   2     1218.08     1150.41    251.90 o 
  12  11   2      852.92     1153.01    195.39 o 
 -13  12   2      237.33      339.39    285.09 o 
 -12  12   2      108.08      248.35    148.09 o 
 -11  12   2      379.71      216.08    140.73 o 
 -10  12   2     4536.44     4594.63    230.44 o 
  -9  12   2     4933.06     5140.75    754.96 o 
  -8  12   2      227.58      372.72    128.97 o 
  -7  12   2    11339.31    12196.95    466.10 o 
  -6  12   2     8279.46     8367.57    221.33 o 
  -5  12   2      902.03     1008.80    371.07 o 
  -4  12   2     9659.92    10610.56    222.39 o 
  -3  12   2       61.46      200.52     54.12 o 
  -2  12   2     2636.07     2357.21     86.11 o 
  -1  12   2     6941.96     7405.86    186.16 o 
   0  12   2      824.23      981.98    204.39 o 
   1  12   2     2880.75     2658.91    140.74 o 
   2  12   2     2724.86     2478.67    135.01 o 
   3  12   2       96.82      130.99     92.03 o 
   4  12   2     3743.32     3809.43    314.50 o 
   5  12   2    16865.36    16818.86    345.40 o 
   6  12   2      640.06      656.18    122.66 o 
   7  12   2     2571.43     2499.23    178.37 o 
   8  12   2     8102.36     8633.83    279.44 o 
   9  12   2     1046.16      974.72    160.79 o 
  10  12   2     1434.92     1439.65    184.67 o 
  11  12   2     1350.29     1328.90    283.58 o 
  12  12   2       13.32      -83.16    195.34 o 
 -12  13   2      552.66      837.16    251.90 o 
 -11  13   2     1220.08     1484.23    227.77 o 
 -10  13   2      493.67      603.36    309.98 o 
  -9  13   2     1412.27     1382.88    147.61 o 
  -8  13   2     2830.06     2548.07    156.94 o 
  -7  13   2        6.42     -144.81    156.87 o 
  -6  13   2     4853.46     5070.84    201.37 o 
  -5  13   2    10046.13    10695.94    238.95 o 
  -4  13   2        2.37       41.27     73.70 o 
  -3  13   2     9020.24     9329.83    337.13 o 
  -2  13   2     2360.32     2156.93    120.42 o 
  -1  13   2      887.83     1032.97     96.55 o 
   0  13   2     6975.27     7130.39    192.28 o 
   1  13   2     1532.38     1522.56    205.90 o 
   2  13   2     1897.65     2282.49    152.35 o 
   3  13   2     7323.27     7637.88    305.45 o 
   4  13   2     9871.69     9816.29    253.82 o 
   5  13   2        7.15      -29.41    146.32 o 
   6  13   2     2417.26     2190.11    160.96 o 
   7  13   2     2499.36     2543.52    182.73 o 
   8  13   2       38.72     -131.70    131.70 o 
   9  13   2     1908.10     2024.40    191.72 o 
  10  13   2      307.65      572.03    217.96 o 
  11  13   2      377.50      479.67    253.41 o 
 -12  14   2      507.82     1013.65    277.55 o 
 -11  14   2      376.56      110.11    230.79 o 
 -10  14   2     2518.38     2675.03    184.81 o 
  -9  14   2     4234.29     4305.86    209.06 o 
  -8  14   2      242.78      172.30    206.65 o 
  -7  14   2     1255.07     1206.35    127.39 o 
  -6  14   2     3589.66     3857.48    167.32 o 
  -5  14   2     1173.58     1340.56    108.26 o 
  -4  14   2     4714.63     4961.02    159.33 o 
  -3  14   2      561.91      479.55     84.96 o 
  -2  14   2     5707.93     5821.32    190.06 o 
  -1  14   2    10940.41    11381.32    316.01 o 
   0  14   2     4406.66     4589.90    161.28 o 
   1  14   2     4512.72     4312.97    172.20 o 
   2  14   2    11002.96    11189.21    445.73 o 
   3  14   2      768.82      811.47    112.49 o 
   4  14   2     2070.66     2197.94    150.29 o 
   5  14   2     4721.59     4905.64    211.72 o 
   6  14   2      368.60      394.31    125.20 o 
   7  14   2      802.50      836.74    149.72 o 
   8  14   2     2828.45     2862.99    198.92 o 
   9  14   2      565.57      717.49    164.48 o 
  10  14   2      701.34      976.51    262.46 o 
  11  14   2      463.44      722.53    273.02 o 
 -12  15   2      498.96      730.07    259.45 o 
 -11  15   2     2074.38     2389.31    328.83 o 
 -10  15   2        8.24     -197.60    197.60 o 
  -9  15   2        8.65     -100.86    115.70 o 
  -8  15   2     1923.68     1921.53    148.70 o 
  -7  15   2       13.94      -82.06    102.92 o 
  -6  15   2      269.10      196.05     97.90 o 
  -5  15   2     4630.76     4531.25    180.25 o 
  -4  15   2        1.49      194.25     84.73 o 
  -3  15   2     5113.83     5049.44    168.26 o 
  -2  15   2    10525.33    10681.47    235.20 o 
  -1  15   2      355.37      337.85     87.61 o 
   0  15   2     4374.63     4472.43    169.50 o 
   1  15   2     5773.07     6533.97    199.86 o 
   2  15   2       63.10      126.37     96.42 o 
   3  15   2     3641.54     3288.47    166.23 o 
   4  15   2     2825.41     3132.83    170.65 o 
   5  15   2       41.79      -93.92    114.07 o 
   6  15   2     1995.36     1738.52    159.13 o 
   7  15   2     1898.61     1963.41    173.32 o 
   8  15   2        6.96     -114.41    138.55 o 
   9  15   2     2670.01     2389.25    201.88 o 
  10  15   2      811.63     1113.91    182.86 o 
  11  15   2       79.93      354.47    241.34 o 
 -11  16   2      202.84       37.71    212.68 o 
 -10  16   2     2893.51     3611.12    352.97 o 
  -9  16   2      437.84      425.37    227.77 o 
  -8  16   2     1057.00      616.94    209.67 o 
  -7  16   2     5083.40     5243.40    205.50 o 
  -6  16   2      542.72      583.52    113.71 o 
  -5  16   2      658.51      626.72    107.80 o 
  -4  16   2     2025.92     1788.13    117.10 o 
  -3  16   2     2171.95     2183.25    128.62 o 
  -2  16   2     2475.59     2419.66    131.10 o 
  -1  16   2     2450.99     2355.06    239.84 o 
   0  16   2     2280.73     2334.48    132.96 o 
   1  16   2     4381.76     4066.82    214.95 o 
   2  16   2     4619.58     4268.83    291.88 o 
   3  16   2      350.06      355.47    110.39 o 
   4  16   2     3215.58     2985.82    174.39 o 
   5  16   2     3383.67     3458.79    188.07 o 
   6  16   2       61.20       85.97    123.69 o 
   7  16   2      847.97      775.18    174.97 o 
   8  16   2      383.83      232.71    146.52 o 
   9  16   2       12.52      207.97    177.99 o 
  10  16   2     1063.66     1052.71    324.31 o 
 -11  17   2     1186.55      721.02    253.41 o 
 -10  17   2        0.39      162.91    232.29 o 
  -9  17   2     1253.34      832.64    238.33 o 
  -8  17   2      931.30      971.41    245.87 o 
  -7  17   2       54.40      160.49    111.62 o 
  -6  17   2     5636.52     5483.95    199.60 o 
  -5  17   2     4625.58     4474.08    186.29 o 
  -4  17   2      765.62      787.44    137.26 o 
  -3  17   2     3264.72     3187.83    160.14 o 
  -2  17   2     3046.77     2869.09    173.47 o 
  -1  17   2       26.52       14.78     90.62 o 
   0  17   2     4844.92     4622.15    178.53 o 
   1  17   2     3163.84     3245.88    162.34 o 
   2  17   2      123.06      312.83    107.79 o 
   3  17   2     1633.58     1568.07    186.29 o 
   4  17   2     3418.46     3482.27    185.58 o 
   5  17   2       10.97      -49.52    117.77 o 
   6  17   2     7160.20     6637.98    557.36 o 
   7  17   2      748.44      978.08    249.64 o 
   8  17   2       11.99       87.44    198.36 o 
   9  17   2     3364.18     2819.87    216.96 o 
  10  17   2      910.53      505.83    175.25 o 
 -11  18   2      220.86      464.59    256.43 o 
 -10  18   2     1509.63     1244.43    262.46 o 
  -9  18   2     2739.00     3369.77    342.41 o 
  -8  18   2      280.08      527.94    226.26 o 
  -7  18   2     6637.72     7516.38    416.32 o 
  -6  18   2     4672.93     4919.84    202.86 o 
  -5  18   2      758.28      570.39    111.01 o 
  -4  18   2     7847.22     8131.85    222.79 o 
  -3  18   2     1720.22     1912.21    133.09 o 
  -2  18   2     2136.27     1820.23    131.28 o 
  -1  18   2     6214.91     5528.32    289.61 o 
   0  18   2     3796.19     3535.99    175.98 o 
   1  18   2     1819.53     1834.59    141.31 o 
   2  18   2     2739.77     2638.80    225.51 o 
   3  18   2     2397.13     2768.88    170.10 o 
   4  18   2      165.54      331.85    181.01 o 
   5  18   2    13749.31    12624.47    322.54 o 
   6  18   2      143.30      229.02    135.99 o 
   7  18   2      565.31      383.04    146.11 o 
   8  18   2     4286.52     4074.30    434.42 o 
   9  18   2      222.97      391.93    161.61 o 
  10  18   2     1927.15     2123.22    220.16 o 
 -10  19   2       87.85     -165.92    229.28 o 
  -9  19   2      703.31      -67.88    203.63 o 
  -8  19   2     3445.30     3336.59    334.87 o 
  -7  19   2      213.90      413.30    224.75 o 
  -6  19   2     3768.66     3401.45    312.24 o 
  -5  19   2     6143.32     6625.92    210.29 o 
  -4  19   2      301.42      168.54    107.56 o 
  -3  19   2     2521.71     2488.53    149.28 o 
  -2  19   2     1577.73     1415.52    130.97 o 
  -1  19   2       24.32      -40.29     99.61 o 
   0  19   2     4708.21     4296.40    196.70 o 
   1  19   2     2077.09     2020.23    159.89 o 
   2  19   2      398.16      536.96    123.84 o 
   3  19   2     1449.92     1338.05    147.65 o 
   4  19   2     6342.52     6208.90    696.88 o 
   5  19   2      225.28       45.60    126.36 o 
   6  19   2     1439.11     1307.76    165.55 o 
   7  19   2     1914.85     2059.43    549.81 o 
   8  19   2       12.38      213.72    205.14 o 
   9  19   2     1103.27      866.82    179.66 o 
  -9  20   2      714.44      663.70    254.92 o 
  -8  20   2        5.02      377.10    236.82 o 
  -7  20   2      375.34      426.88    223.24 o 
  -6  20   2      501.88      349.95    215.70 o 
  -5  20   2     1205.20      779.84    227.77 o 
  -4  20   2     1317.57     1184.32    129.74 o 
  -3  20   2     1074.58     1109.09    130.97 o 
  -2  20   2      505.69      485.78    116.61 o 
  -1  20   2     3630.15     3376.10    176.37 o 
   0  20   2     1237.03     1460.52    199.86 o 
   1  20   2      319.39      349.16    120.91 o 
   2  20   2     4179.62     4200.84    197.98 o 
   3  20   2      482.29      487.21    135.46 o 
   4  20   2      849.00      953.05    144.45 o 
   5  20   2     1783.76     1721.91    169.34 o 
   6  20   2       59.35     -130.13    130.13 o 
   7  20   2      598.49      533.86    153.49 o 
   8  20   2     1146.35     1090.50    183.22 o 
   9  20   2      164.58      -67.88    232.29 o 
  -9  21   2      670.57      279.05    251.90 o 
  -8  21   2     2046.29     2460.21    318.27 o 
  -7  21   2     1127.13      814.54    247.38 o 
  -6  21   2      601.53      696.88    236.82 o 
  -5  21   2      988.18      826.61    226.26 o 
  -4  21   2        0.22      251.90    200.62 o 
  -3  21   2     2173.06     2366.24    195.34 o 
  -2  21   2     3348.96     3258.10    254.17 o 
  -1  21   2       43.48      137.78    113.03 o 
   0  21   2     3436.37     3193.23    179.74 o 
   1  21   2     1581.22     1554.98    148.91 o 
   2  21   2      584.15      848.16    165.17 o 
   3  21   2     4572.69     4215.60    213.80 o 
   4  21   2      190.47      -68.24    127.38 o 
   5  21   2      225.82       27.91    132.74 o 
   6  21   2      999.99     1232.43    361.26 o 
   7  21   2     1260.33     1251.70    175.43 o 
   8  21   2       10.99       66.37    214.19 o 
  -8  22   2      242.92       37.71    221.74 o 
  -7  22   2     2188.71     1816.12    289.61 o 
  -6  22   2      649.85      647.11    236.82 o 
  -5  22   2      345.97       16.59    209.67 o 
  -4  22   2     2340.38     2600.49    286.60 o 
  -3  22   2     2987.37     3439.16    307.71 o 
  -2  22   2        1.84      -78.53    114.28 o 
  -1  22   2     1870.67     1705.17    151.72 o 
   0  22   2     2317.14     2278.84    165.74 o 
   1  22   2      245.28      289.23    127.57 o 
   2  22   2     2433.74     2818.44    239.08 o 
   3  22   2      702.65      764.32    148.77 o 
   4  22   2     2867.97     2881.06    291.12 o 
   5  22   2     1460.38     1331.15    170.30 o 
   6  22   2      805.13      872.01    289.61 o 
   7  22   2      414.52      503.81    217.21 o 
  -7  23   2        4.11     -205.14    205.14 o 
  -6  23   2      405.15      414.81    229.28 o 
  -5  23   2     2466.81     2280.71    289.61 o 
  -4  23   2        2.46     -119.16    196.09 o 
  -3  23   2      428.39      446.49    214.19 o 
  -2  23   2     1132.80     1185.61    244.36 o 
  -1  23   2       30.62      -37.31    118.43 o 
   0  23   2     1244.06     1231.76    151.18 o 
   1  23   2      794.87      613.02    145.10 o 
   2  23   2      148.37      119.62    132.25 o 
   3  23   2      857.92      966.38    156.52 o 
   4  23   2     1171.96     1275.93    167.93 o 
   5  23   2      107.44      146.64    142.24 o 
   6  23   2      577.15      669.73    239.84 o 
   7  23   2     1125.06     1241.42    262.46 o 
  -7  24   2      673.57      862.81    259.45 o 
  -6  24   2      682.77      612.41    254.92 o 
  -5  24   2       11.50      -69.39    209.67 o 
  -4  24   2     2241.36     2280.71    292.63 o 
  -3  24   2       21.59      227.77    206.65 o 
  -2  24   2      423.87      227.77    214.19 o 
  -1  24   2     2979.63     2722.67    298.66 o 
   0  24   2     1761.43     2211.32    256.43 o 
   1  24   2      529.33      481.65    138.67 o 
   2  24   2      141.73      198.01    137.39 o 
   3  24   2      604.84      771.39    156.75 o 
   4  24   2      371.46      367.30    151.46 o 
   5  24   2     1519.99     1609.47    254.92 o 
   6  24   2      166.99      230.79    218.72 o 
  -6  25   2     1105.89     1301.75    276.04 o 
  -5  25   2     3151.37     3796.65    355.98 o 
  -4  25   2      150.55      108.61    215.70 o 
  -3  25   2      757.92      633.53    244.36 o 
  -2  25   2      592.05      443.47    230.79 o 
  -1  25   2      100.36      520.40    227.77 o 
   0  25   2     1863.18     1982.04    271.51 o 
   1  25   2      430.53      871.86    230.79 o 
   2  25   2       91.98      -89.79    135.29 o 
   3  25   2      723.34      670.04    155.71 o 
   4  25   2     2000.61     1865.90    260.95 o 
   5  25   2        0.57      174.97    220.23 o 
  -4  26   2     1007.92     1399.80    283.58 o 
  -3  26   2      206.60      292.63    233.80 o 
  -2  26   2      281.02      161.40    223.24 o 
  -1  26   2     1958.66     2341.04    285.09 o 
   0  26   2     1329.71     1831.20    277.55 o 
   1  26   2      365.64      733.08    232.29 o 
   2  26   2     1338.59     1167.50    251.90 o 
   3  26   2     1198.15     1312.31    245.87 o 
  -2  27   2     1414.43     1531.03    277.55 o 
  -1  27   2        6.72      -36.20    223.24 o 
   0  27   2     1036.17      963.87    257.94 o 
   1  27   2      576.87     1000.07    245.87 o 
 -14   1   3      172.29      177.21    170.30 o 
 -13   1   3      506.15      515.87    166.86 o 
 -12   1   3      237.00      203.47    238.33 o 
 -11   1   3        0.01      -95.00    127.38 o 
 -10   1   3     2153.87     2040.00    159.98 o 
  -9   1   3      543.46      284.17    108.73 o 
  -8   1   3       22.41      149.79     96.31 o 
  -7   1   3      177.35      209.14     93.32 o 
  -6   1   3        4.00      -40.68     88.94 o 
  -5   1   3      736.65      762.81     73.12 o 
  -4   1   3     7983.67     8013.66    139.34 o 
  -3   1   3     2723.62     3015.22     82.73 o 
  -2   1   3     8670.36     8559.36    118.20 o 
  -1   1   3       58.47      141.60     52.69 o 
   0   1   3     4918.58     4814.93     99.34 o 
   1   1   3    18155.08    18627.60    216.20 o 
   2   1   3    14596.00    14811.30    258.22 o 
   3   1   3      347.69      373.17     95.46 o 
   4   1   3      454.71      620.51    118.12 o 
   5   1   3      144.23       38.95    103.39 o 
   6   1   3     1526.08     1464.66    196.09 o 
   7   1   3      284.07      208.16    162.91 o 
   8   1   3     1226.31     1125.34    146.87 o 
   9   1   3       19.71       15.08    135.46 o 
  10   1   3      179.16      192.22    139.58 o 
  11   1   3      172.92       41.55    154.65 o 
  12   1   3       25.67       27.15    158.92 o 
  13   1   3        0.11       81.61    175.34 o 
 -14   2   3        1.59       38.61    162.97 o 
 -13   2   3        0.02     -143.88    143.88 o 
 -12   2   3      473.88      594.85    155.17 o 
 -11   2   3       38.20      -20.32    201.37 o 
 -10   2   3      121.04       50.67    117.57 o 
  -9   2   3      648.93      750.38    130.48 o 
  -8   2   3     1464.02     1538.61    138.77 o 
  -7   2   3     1142.61     1248.35    139.53 o 
  -6   2   3      164.70      159.47     89.12 o 
  -5   2   3        1.59       19.67     62.06 o 
  -4   2   3     2703.30     3028.54     98.41 o 
  -3   2   3    29649.41    29930.49    299.96 o 
  -2   2   3     2764.61     2741.78     71.70 o 
  -1   2   3      420.42      431.91     45.89 o 
   0   2   3      477.87      414.87     49.40 o 
   1   2   3      119.27       53.01     81.21 o 
   2   2   3      544.94      497.75     63.62 o 
   3   2   3     2750.81     2596.66    138.10 o 
   4   2   3      224.89      152.21    109.32 o 
   5   2   3       79.59      248.89    150.84 o 
   6   2   3        3.42      -66.61    101.98 o 
   7   2   3      283.13      269.74    141.04 o 
   8   2   3      147.28      144.81    165.92 o 
   9   2   3      556.51      616.55    140.78 o 
  10   2   3       25.66       62.41    139.13 o 
  11   2   3      106.93      -45.36    403.50 o 
  12   2   3       15.18       -5.18    158.86 o 
  13   2   3       20.16     -162.53    162.53 o 
 -14   3   3        4.88     -147.49    147.49 o 
 -13   3   3        3.09      214.68    154.26 o 
 -12   3   3       41.53      112.56    145.94 o 
 -11   3   3       62.12       57.62    135.76 o 
 -10   3   3      266.76      308.63    120.46 o 
  -9   3   3      429.77      470.65    118.32 o 
  -8   3   3       64.15      -44.62    128.97 o 
  -7   3   3      108.19        5.79    121.43 o 
  -6   3   3      160.93      246.07     89.74 o 
  -5   3   3      430.83      454.37     77.59 o 
  -4   3   3     6481.51     6579.45    127.83 o 
  -3   3   3     1767.12     1763.13     62.86 o 
  -2   3   3      841.84      919.19     43.32 o 
  -1   3   3     2726.70     3055.60     73.21 o 
   0   3   3     3145.56     3060.80     87.01 o 
   1   3   3     9146.75     9030.82    137.76 o 
   2   3   3     7197.92     7293.55    152.16 o 
   3   3   3      100.53      125.79     97.38 o 
   4   3   3      361.35      559.62    161.40 o 
   5   3   3     1669.95     1667.06    137.48 o 
   6   3   3       30.40      106.27    111.27 o 
   7   3   3        1.48       21.16    107.58 o 
   8   3   3      221.10       -4.53    184.03 o 
   9   3   3      425.83      464.73    159.14 o 
  10   3   3       35.99      155.31    149.85 o 
  11   3   3       41.03     -116.38    153.10 o 
  12   3   3        0.03       94.75    158.38 o 
  13   3   3        0.33       52.70    163.28 o 
 -14   4   3        2.23      -51.63    165.07 o 
 -13   4   3       72.85     -147.28    147.28 o 
 -12   4   3        3.25      -20.98    139.14 o 
 -11   4   3      208.37       63.22    128.41 o 
 -10   4   3        4.87        5.60    118.55 o 
  -9   4   3      182.05      174.63    171.20 o 
  -8   4   3       77.52       94.02     94.59 o 
  -7   4   3      257.60      400.25    109.36 o 
  -6   4   3     2650.07     2860.22    142.56 o 
  -5   4   3     1528.13     1658.22    101.04 o 
  -4   4   3     2026.43     2063.69     83.37 o 
  -3   4   3      227.97      225.98     39.71 o 
  -2   4   3     8493.10     9029.67    209.45 o 
  -1   4   3     2818.49     2722.13     67.98 o 
   0   4   3    34080.12    32342.15    434.13 o 
   1   4   3    23673.54    23378.23    257.90 o 
   2   4   3     1385.85     1437.40    106.12 o 
   3   4   3      770.35      618.80    104.73 o 
   4   4   3     2960.26     2703.03    149.83 o 
   5   4   3      939.29     1041.87    127.99 o 
   6   4   3      122.67      196.23    114.63 o 
   7   4   3      396.50      268.32    146.32 o 
   8   4   3     1505.37     1472.45    162.44 o 
   9   4   3      501.34      619.95    217.21 o 
  10   4   3        1.01      -31.75    145.83 o 
  11   4   3      775.16      751.01    341.65 o 
  12   4   3        0.47       71.93    216.46 o 
  13   4   3        2.37      131.88    166.81 o 
 -14   5   3        5.20      -27.64    163.01 o 
 -13   5   3       24.45       41.01    196.85 o 
 -12   5   3      539.00      721.33    184.03 o 
 -11   5   3      359.18      294.99    137.85 o 
 -10   5   3      332.60      410.44    126.08 o 
  -9   5   3      593.63      485.30    112.10 o 
  -8   5   3      345.31      268.38    135.00 o 
  -7   5   3      246.88      278.61     88.48 o 
  -6   5   3        5.29      -45.60     79.53 o 
  -5   5   3      510.57      748.55     70.22 o 
  -4   5   3      256.14      158.53     49.18 o 
  -3   5   3     1365.72     1455.99     58.40 o 
  -2   5   3    28123.53    29013.83    441.56 o 
  -1   5   3     1930.64     2159.94     92.10 o 
   0   5   3    11455.10    12138.70    155.18 o 
   1   5   3     7151.65     6981.47    123.82 o 
   2   5   3      394.20      524.45     70.74 o 
   3   5   3     1746.34     1960.06    127.14 o 
   4   5   3      102.15       70.38    101.76 o 
   5   5   3      316.45      224.75    147.07 o 
   6   5   3      714.10      625.62    121.24 o 
   7   5   3      883.57      878.51    145.56 o 
   8   5   3        8.07     -172.71    172.71 o 
   9   5   3      183.88      190.06    202.13 o 
  10   5   3      311.84      296.94    145.01 o 
  11   5   3        2.44     -103.45    143.80 o 
  12   5   3        3.83     -181.76    181.76 o 
  13   5   3        2.31      -30.62    206.65 o 
 -14   6   3       13.97      134.52    176.09 o 
 -13   6   3        4.70      147.99    146.77 o 
 -12   6   3      342.50      676.24    156.54 o 
 -11   6   3      341.32      457.44    141.68 o 
 -10   6   3      298.53      435.94    129.90 o 
  -9   6   3     1171.36     1198.66    129.33 o 
  -8   6   3       76.95      -47.05    156.12 o 
  -7   6   3      879.97     1137.14    110.80 o 
  -6   6   3       85.75      206.23     78.28 o 
  -5   6   3       57.88       17.26     58.93 o 
  -4   6   3     1926.76     2299.10    114.77 o 
  -3   6   3       14.35       33.18    126.71 o 
  -2   6   3     4317.93     4479.96    215.70 o 
  -1   6   3     6082.58     5922.62     98.60 o 
   0   6   3     1929.83     1671.30     73.19 o 
   1   6   3        5.10      -19.61     65.06 o 
   2   6   3      391.45      845.48    123.90 o 
   3   6   3      135.07      162.72     98.45 o 
   4   6   3       96.69      191.15    111.62 o 
   5   6   3      238.11      332.64    110.30 o 
   6   6   3       12.27       28.52    110.20 o 
   7   6   3       87.56       33.24    112.52 o 
   8   6   3       16.06      -84.91    122.60 o 
   9   6   3        8.83     -113.32    138.65 o 
  10   6   3       47.62        0.00    197.60 o 
  11   6   3        0.23      285.91    150.11 o 
  12   6   3       78.46     -110.49    152.35 o 
 -14   7   3        1.26     -167.43    220.98 o 
 -13   7   3       91.91      179.12    255.67 o 
 -12   7   3       32.58      -69.56    150.84 o 
 -11   7   3       13.04       73.13    126.26 o 
 -10   7   3      619.72      679.27    135.48 o 
  -9   7   3       46.16      115.77    205.90 o 
  -8   7   3      142.34       50.81     92.40 o 
  -7   7   3      268.56      503.04     92.70 o 
  -6   7   3     1099.00     1394.64    101.29 o 
  -5   7   3       39.02       -5.23     55.57 o 
  -4   7   3        8.10      -45.31     45.31 o 
  -3   7   3     1158.18     1286.67    158.38 o 
  -2   7   3     2850.38     2968.54    206.65 o 
  -1   7   3        8.54      -11.58     38.48 o 
   0   7   3     3934.15     4720.01    107.58 o 
   1   7   3     1329.03     1490.12    112.66 o 
   2   7   3     1054.26     1192.57    115.39 o 
   3   7   3       49.33      185.97    101.33 o 
   4   7   3      184.03      149.74     98.76 o 
   5   7   3     1246.33     1206.51    130.63 o 
   6   7   3       51.68       39.20    107.78 o 
   7   7   3       82.60      184.20    125.80 o 
   8   7   3       79.76      316.76    135.46 o 
   9   7   3        1.27      173.62    187.04 o 
  10   7   3       14.80      -13.58    214.19 o 
  11   7   3        1.73       23.34    146.90 o 
  12   7   3       56.98      -91.82    165.17 o 
 -13   8   3       19.49       82.65    152.69 o 
 -12   8   3        3.16     -119.62    183.27 o 
 -11   8   3       13.99      233.40    169.70 o 
 -10   8   3       67.05       84.96    126.11 o 
  -9   8   3       92.45      132.92    110.35 o 
  -8   8   3        0.38       14.87     94.57 o 
  -7   8   3      184.07      214.60    112.38 o 
  -6   8   3      452.58      508.54     84.95 o 
  -5   8   3      236.10      297.74     56.52 o 
  -4   8   3      299.24      281.98     44.57 o 
  -3   8   3      401.65      443.47    158.38 o 
  -2   8   3       37.11       57.32    123.69 o 
  -1   8   3      470.08      448.50     62.69 o 
   0   8   3      362.41      371.49     74.18 o 
   1   8   3      890.99      733.73     93.75 o 
   2   8   3       30.45      -64.72     91.27 o 
   3   8   3      132.53      285.11     97.24 o 
   4   8   3      157.05      321.39    103.50 o 
   5   8   3      250.57      196.89    100.91 o 
   6   8   3      379.12      425.37    116.96 o 
   7   8   3       63.93       46.51    122.65 o 
   8   8   3      362.09      426.36    146.59 o 
   9   8   3       77.27      -90.74    135.45 o 
  10   8   3       69.60        4.53    224.75 o 
  11   8   3       32.66      334.99    252.66 o 
  12   8   3       48.53       90.80    257.18 o 
 -13   9   3       28.24       62.90    145.45 o 
 -12   9   3       22.02       72.50    141.69 o 
 -11   9   3       90.27       66.63    164.42 o 
 -10   9   3     1039.67      780.49    254.92 o 
  -9   9   3      799.25      831.13    144.05 o 
  -8   9   3        5.00      118.40     99.00 o 
  -7   9   3      417.79      375.19     90.95 o 
  -6   9   3      106.52      159.02     76.04 o 
  -5   9   3     1444.02     1488.18     69.27 o 
  -4   9   3      189.12      229.28     41.51 o 
  -3   9   3      267.39      141.79    146.32 o 
  -2   9   3       67.87      110.11    150.84 o 
  -1   9   3      283.64      304.32     49.88 o 
   0   9   3     1209.14     1333.21     74.67 o 
   1   9   3     3441.81     3639.22    152.67 o 
   2   9   3      924.08     1102.62    156.12 o 
   3   9   3      214.76      135.74     93.29 o 
   4   9   3       55.61      217.56    121.43 o 
   5   9   3        1.33      -61.09    121.43 o 
   6   9   3      166.43      342.89    118.84 o 
   7   9   3       61.92      -31.06    118.26 o 
   8   9   3       43.11      240.01    139.71 o 
   9   9   3      164.28      -56.70    143.30 o 
  10   9   3      616.73      662.28    183.27 o 
  11   9   3       51.87     -141.67    141.67 o 
  12   9   3        1.65       38.61    153.58 o 
 -13  10   3       33.69      -78.41    153.31 o 
 -12  10   3       15.05     -143.30    143.30 o 
 -11  10   3      394.63      488.65    174.22 o 
 -10  10   3      346.14      555.52    132.29 o 
  -9  10   3      136.07      -96.07    101.45 o 
  -8  10   3        2.84      -47.78     91.76 o 
  -7  10   3        8.32       -0.68     83.58 o 
  -6  10   3       59.31      147.80     75.05 o 
  -5  10   3      192.95      242.80     50.56 o 
  -4  10   3     1067.37     1143.62     49.82 o 
  -3  10   3     1569.83     1568.74    190.06 o 
  -2  10   3      160.48      190.19     48.03 o 
  -1  10   3       20.55       15.21     49.82 o 
   0  10   3      936.81      968.33     73.05 o 
   1  10   3      420.92      549.00     90.54 o 
   2  10   3     1549.56     1471.95    113.59 o 
   3  10   3        9.00       62.87     95.71 o 
   4  10   3       75.16       77.56     96.90 o 
   5  10   3     1127.76     1181.00    127.87 o 
   6  10   3       42.36       63.32    115.72 o 
   7  10   3      670.86      527.94    132.79 o 
   8  10   3      242.85      242.83    136.98 o 
   9  10   3       62.79      219.40    148.56 o 
  10  10   3       15.19      -73.54    149.38 o 
  11  10   3       17.72      -39.22    236.82 o 
  12  10   3        4.19     -151.85    151.85 o 
 -13  11   3      359.25      343.92    242.85 o 
 -12  11   3       19.54     -128.82    128.82 o 
 -11  11   3      169.31      207.72    177.99 o 
 -10  11   3      661.81      773.95    136.63 o 
  -9  11   3     1226.46     1198.21    144.05 o 
  -8  11   3      488.79      357.17    204.39 o 
  -7  11   3      403.53      423.32     94.49 o 
  -6  11   3      530.57      527.75     83.67 o 
  -5  11   3      505.03      548.97     54.36 o 
  -4  11   3       16.74       62.62     80.70 o 
  -3  11   3       91.78      -81.45    134.25 o 
  -2  11   3       68.63       28.38     40.87 o 
  -1  11   3       69.35       58.27     50.72 o 
   0  11   3      108.49       61.19    120.67 o 
   1  11   3     1951.55     1901.77    119.79 o 
   2  11   3     2547.82     2686.22    139.05 o 
   3  11   3      155.80      166.83     95.10 o 
   4  11   3      749.59      735.62    113.89 o 
   5  11   3       40.55        2.15    105.06 o 
   6  11   3      127.49      110.40    118.92 o 
   7  11   3      320.75      315.61    130.11 o 
   8  11   3     2506.48     2358.92    195.83 o 
   9  11   3      307.78      482.11    151.92 o 
  10  11   3      523.83      660.30    169.66 o 
  11  11   3      241.62      236.82    257.94 o 
  12  11   3       16.91     -156.55    156.55 o 
 -13  12   3        3.17      251.90    263.97 o 
 -12  12   3      192.44      -92.01    235.31 o 
 -11  12   3       89.54      124.54    133.10 o 
 -10  12   3       52.01       -7.26    116.33 o 
  -9  12   3      387.38      359.35    115.12 o 
  -8  12   3      366.08      519.03    115.39 o 
  -7  12   3     1387.13     1546.53    131.23 o 
  -6  12   3       52.69      178.19     74.88 o 
  -5  12   3      893.49      788.90    168.94 o 
  -4  12   3      496.57      508.87     45.88 o 
  -3  12   3        0.62       18.95     54.73 o 
  -2  12   3       18.30      158.00     52.35 o 
  -1  12   3      733.00      663.92    130.48 o 
   0  12   3     1066.33      958.61    224.00 o 
   1  12   3      359.24      331.79     90.04 o 
   2  12   3      457.31      427.90     98.77 o 
   3  12   3      103.81       90.10     93.14 o 
   4  12   3      414.44      329.93    109.74 o 
   5  12   3       10.13      -73.16    105.59 o 
   6  12   3       71.39      113.61    119.96 o 
   7  12   3     1163.05     1131.95    155.63 o 
   8  12   3     1588.34     2167.00    190.70 o 
   9  12   3      257.85      257.21    144.50 o 
  10  12   3       36.53       60.86    153.05 o 
  11  12   3      111.39      277.55    233.80 o 
 -12  13   3       62.78     -236.82    236.82 o 
 -11  13   3       62.88      304.70    238.33 o 
 -10  13   3       67.42      -20.02    114.09 o 
  -9  13   3     1009.03      879.05    177.24 o 
  -8  13   3       21.76      223.61    103.51 o 
  -7  13   3      170.12      311.30     96.44 o 
  -6  13   3        4.73       16.73     75.82 o 
  -5  13   3      322.23      521.91    168.94 o 
  -4  13   3      928.65      839.89     77.79 o 
  -3  13   3        3.25       35.83     40.39 o 
  -2  13   3     3093.78     3142.77    131.37 o 
  -1  13   3        4.41       30.25     71.61 o 
   0  13   3      324.71      413.37     86.21 o 
   1  13   3        1.76      -37.37     80.89 o 
   2  13   3      353.58      348.54     97.81 o 
   3  13   3      454.37      499.66    105.23 o 
   4  13   3      511.85      452.54    111.45 o 
   5  13   3      882.56      612.77    126.91 o 
   6  13   3      175.77      190.36    123.98 o 
   7  13   3     1688.78     1571.01    181.01 o 
   8  13   3        0.08       41.91    137.66 o 
   9  13   3        1.29      180.55    149.26 o 
  10  13   3      386.78      390.06    172.25 o 
  11  13   3      107.29     -227.77    227.77 o 
 -12  14   3       22.21      -98.05    230.79 o 
 -11  14   3       37.17     -209.67    209.67 o 
 -10  14   3       13.96     -179.50    179.50 o 
  -9  14   3       24.57      -31.29    109.17 o 
  -8  14   3      383.65      354.35    106.42 o 
  -7  14   3      530.14      745.35    103.42 o 
  -6  14   3      767.62      538.50    125.20 o 
  -5  14   3      316.84      395.90     77.78 o 
  -4  14   3        0.01       -6.05     83.72 o 
  -3  14   3     2158.85     2014.80    106.13 o 
  -2  14   3       23.15       57.58     67.53 o 
  -1  14   3     1222.08     1188.70    198.36 o 
   0  14   3        7.91      109.43    135.76 o 
   1  14   3        0.71      123.47     86.21 o 
   2  14   3      327.27      188.32     96.20 o 
   3  14   3        9.78      155.42     99.01 o 
   4  14   3       12.09      152.11    214.19 o 
   5  14   3      615.30      522.52    128.85 o 
   6  14   3      188.78        4.69    123.67 o 
   7  14   3        2.73       31.58    133.27 o 
   8  14   3       16.84      184.72    149.85 o 
   9  14   3      122.79       73.84    147.49 o 
  10  14   3       77.53      243.30    164.00 o 
  11  14   3        0.75      -23.15    164.93 o 
 -12  15   3      166.09      176.48    244.36 o 
 -11  15   3       86.44      128.21    232.29 o 
 -10  15   3      311.48      185.53    205.14 o 
  -9  15   3      556.02      630.51    232.29 o 
  -8  15   3       86.00        0.80    191.57 o 
  -7  15   3      437.03      528.56     98.72 o 
  -6  15   3      232.00      345.42    187.04 o 
  -5  15   3      194.98      176.76    157.63 o 
  -4  15   3       72.31      -67.20     67.20 o 
  -3  15   3      116.06      110.11     71.51 o 
  -2  15   3      553.78      411.49     79.03 o 
  -1  15   3     1222.33     1004.61     98.65 o 
   0  15   3        0.01      178.10     87.90 o 
   1  15   3        2.97       98.51     93.10 o 
   2  15   3     1337.13     1213.31    122.35 o 
   3  15   3      203.46      412.77    112.75 o 
   4  15   3       20.35      -25.75    111.93 o 
   5  15   3       71.75      -51.80    147.82 o 
   6  15   3      755.01      686.78    141.75 o 
   7  15   3      514.68      337.79    139.12 o 
   8  15   3      476.09      258.88    156.12 o 
   9  15   3      113.12      539.12    159.93 o 
  10  15   3      414.21      358.73    220.98 o 
 -11  16   3      682.64      220.23    241.34 o 
 -10  16   3       50.04      114.64    230.79 o 
  -9  16   3      276.77       36.20    200.62 o 
  -8  16   3        0.42      218.72    214.19 o 
  -7  16   3      539.36      496.26    215.70 o 
  -6  16   3       12.66       27.15    174.97 o 
  -5  16   3      218.09      203.96    226.26 o 
  -4  16   3       59.11       89.00     81.45 o 
  -3  16   3      158.34      217.25     79.17 o 
  -2  16   3       26.17      149.89     80.29 o 
  -1  16   3        0.56       72.60    122.93 o 
   0  16   3     2647.00     2505.40    139.31 o 
   1  16   3      250.57      252.84     98.07 o 
   2  16   3       81.74      325.16    110.18 o 
   3  16   3     1997.70     2131.32    153.19 o 
   4  16   3     1104.00      885.50    135.46 o 
   5  16   3     3015.24     2814.53    183.99 o 
   6  16   3       64.95        1.07    141.79 o 
   7  16   3      611.53      346.14    148.25 o 
   8  16   3     1076.78     1247.66    387.66 o 
   9  16   3       77.24       58.55    156.78 o 
  10  16   3      615.26     1032.71    194.63 o 
 -11  17   3      186.45      381.63    260.95 o 
 -10  17   3     1380.49      716.49    260.95 o 
  -9  17   3      282.33      101.06    199.11 o 
  -8  17   3      948.77      784.37    239.84 o 
  -7  17   3      736.05      475.15    224.75 o 
  -6  17   3      101.26      155.37    197.60 o 
  -5  17   3        5.06      187.87     84.41 o 
  -4  17   3        5.41       67.61     86.73 o 
  -3  17   3      824.03      827.81    112.38 o 
  -2  17   3       90.06      -44.91    132.74 o 
  -1  17   3      176.82       77.76     90.62 o 
   0  17   3      567.88      674.71    108.76 o 
   1  17   3      724.72      753.76    202.88 o 
   2  17   3      247.41      287.34    115.48 o 
   3  17   3       56.80       83.31    116.82 o 
   4  17   3     1372.72     1171.71    150.84 o 
   5  17   3      152.50       63.74    127.43 o 
   6  17   3        0.21      141.83    136.98 o 
   7  17   3       13.56      504.96    188.55 o 
   8  17   3      127.13      249.19    154.65 o 
   9  17   3       49.68      429.34    163.14 o 
  10  17   3       27.05      271.35    174.68 o 
 -11  18   3      271.44      232.29    257.94 o 
 -10  18   3       73.32      129.72    232.29 o 
  -9  18   3       40.97       99.55    226.26 o 
  -8  18   3      308.73       90.50    209.67 o 
  -7  18   3      212.08       75.42    212.68 o 
  -6  18   3      145.09      383.13    214.19 o 
  -5  18   3     1052.54      924.65    229.28 o 
  -4  18   3        6.25      -81.88     81.88 o 
  -3  18   3      686.49      598.17    118.41 o 
  -2  18   3     2505.73     2326.31    135.17 o 
  -1  18   3      178.06      276.46     99.28 o 
   0  18   3     2959.92     2503.23    148.23 o 
   1  18   3      416.04      292.89    106.91 o 
   2  18   3      108.54      -83.58    184.03 o 
   3  18   3     1386.69     1339.09    271.51 o 
   4  18   3      108.80      253.03    129.01 o 
   5  18   3      613.81      657.13    163.66 o 
   6  18   3        6.92     -130.87    130.87 o 
   7  18   3      106.66      329.19    149.83 o 
   8  18   3     1343.52     1493.55    202.88 o 
   9  18   3      125.89      -25.70    153.90 o 
 -10  19   3      279.93      491.74    266.99 o 
  -9  19   3      270.73      404.25    250.40 o 
  -8  19   3      266.72      466.10    239.84 o 
  -7  19   3     2652.16     2102.72    274.53 o 
  -6  19   3      241.73      -48.27    206.65 o 
  -5  19   3       69.14      294.14    209.67 o 
  -4  19   3      317.81      230.79    199.11 o 
  -3  19   3       55.93       84.92    194.58 o 
  -2  19   3      553.41      494.23    188.55 o 
  -1  19   3      131.24      107.16    114.64 o 
   0  19   3      176.73      304.79    109.08 o 
   1  19   3     1100.42      885.61    125.99 o 
   2  19   3      131.08      115.78    115.10 o 
   3  19   3        9.53      179.53    178.75 o 
   4  19   3     2413.18     2472.73    177.39 o 
   5  19   3        4.37      174.84    129.59 o 
   6  19   3       66.57      260.04    140.01 o 
   7  19   3     1162.86     1040.06    171.72 o 
   8  19   3      238.36      438.95    167.46 o 
   9  19   3      232.68      558.86    174.92 o 
 -10  20   3      419.67      484.20    265.48 o 
  -9  20   3      106.36      526.43    257.94 o 
  -8  20   3      278.78       89.00    227.77 o 
  -7  20   3       18.12      233.80    223.24 o 
  -6  20   3      405.39      375.59    205.14 o 
  -5  20   3      406.84      606.38    224.75 o 
  -4  20   3      660.48      721.02    223.24 o 
  -3  20   3     1472.07     1763.32    253.41 o 
  -2  20   3      500.35      303.13    106.43 o 
  -1  20   3      637.81      335.45    114.09 o 
   0  20   3      918.21     1004.12    131.56 o 
   1  20   3        1.36       22.88    147.07 o 
   2  20   3       86.06      192.54    121.04 o 
   3  20   3      414.32      378.26    128.73 o 
   4  20   3       82.47      172.91    133.60 o 
   5  20   3      205.17      209.97    136.53 o 
   6  20   3        5.63      -76.10    132.14 o 
   7  20   3      111.08     -136.75    389.17 o 
   8  20   3     1042.74     1295.29    214.95 o 
  -9  21   3      216.62      374.08    242.85 o 
  -8  21   3       74.40     -179.50    221.74 o 
  -7  21   3       87.65     -208.16    208.16 o 
  -6  21   3       82.06     -132.74    205.14 o 
  -5  21   3      117.55     -141.79    182.52 o 
  -4  21   3      167.57      168.94    188.55 o 
  -3  21   3       55.01       19.61    196.09 o 
  -2  21   3        1.22       82.96    188.55 o 
  -1  21   3       84.42       22.68    109.36 o 
   0  21   3        0.52      143.30    162.91 o 
   1  21   3      313.40      263.98    118.50 o 
   2  21   3      267.63      153.01    181.01 o 
   3  21   3        7.15      193.20    132.51 o 
   4  21   3      668.36      713.55    227.77 o 
   5  21   3       72.04       96.40    136.98 o 
   6  21   3       71.19      224.39    144.76 o 
   7  21   3      648.70      856.94    324.31 o 
   8  21   3        0.05      351.74    166.35 o 
  -8  22   3      293.01      -28.66    233.80 o 
  -7  22   3        1.03      190.06    229.28 o 
  -6  22   3      183.28      426.88    233.80 o 
  -5  22   3       17.36     -114.64    205.14 o 
  -4  22   3      458.60      601.85    226.26 o 
  -3  22   3       93.09       39.22    194.58 o 
  -2  22   3      684.85      277.55    206.65 o 
  -1  22   3      563.14      214.19    203.63 o 
   0  22   3     1831.99     1727.10    156.56 o 
   1  22   3      214.83      296.33    126.38 o 
   2  22   3        0.32      -68.40    122.61 o 
   3  22   3      314.39      268.29    134.19 o 
   4  22   3        3.96     -127.87    127.87 o 
   5  22   3      144.88      -29.08    143.46 o 
   6  22   3      365.48      519.28    154.97 o 
   7  22   3      154.77        7.71    147.24 o 
  -7  23   3        2.84       78.44    230.79 o 
  -6  23   3       24.89      -40.73    218.72 o 
  -5  23   3      247.26      532.47    233.80 o 
  -4  23   3      847.15      657.66    233.80 o 
  -3  23   3        6.63       31.68    200.62 o 
  -2  23   3        1.45      239.84    199.11 o 
  -1  23   3      173.50      387.66    215.70 o 
   0  23   3       50.38      -96.54    197.60 o 
   1  23   3      492.62      692.93    141.09 o 
   2  23   3      323.98      117.00    138.67 o 
   3  23   3      451.87      364.18    142.63 o 
   4  23   3      354.64      169.36    148.21 o 
   5  23   3      721.57      792.39    162.65 o 
   6  23   3      429.86      340.42    157.30 o 
  -7  24   3       71.72        0.00    215.70 o 
  -6  24   3       33.49      220.23    236.82 o 
  -5  24   3      175.92      108.61    230.79 o 
  -4  24   3       37.01      159.89    214.19 o 
  -3  24   3      297.43       25.64    206.65 o 
  -2  24   3       29.87      236.82    212.68 o 
  -1  24   3       44.22     -190.06    190.06 o 
   0  24   3      738.57      705.93    232.29 o 
   1  24   3      373.76      282.07    220.23 o 
   2  24   3      186.92      371.27    229.28 o 
   3  24   3       40.56     -132.07    132.07 o 
   4  24   3        1.86     -128.21    139.38 o 
   5  24   3      118.64      109.16    181.76 o 
  -5  25   3       78.37      485.71    245.87 o 
  -4  25   3       47.43      187.04    223.24 o 
  -3  25   3      234.44      200.62    223.24 o 
  -2  25   3      626.58      724.03    247.38 o 
  -1  25   3        0.79     -135.76    193.08 o 
   0  25   3       45.03     -119.16    209.67 o 
   1  25   3      212.36      381.63    227.77 o 
   2  25   3        0.74     -135.76    212.68 o 
   3  25   3       17.68      -20.87    141.89 o 
   4  25   3      256.20      339.14    263.97 o 
  -4  26   3       27.69     -223.24    230.79 o 
  -3  26   3      441.96      191.57    227.77 o 
  -2  26   3      126.74        4.53    220.23 o 
  -1  26   3       49.73       27.15    223.24 o 
   0  26   3      190.45      463.08    239.84 o 
   1  26   3        0.70      156.87    227.77 o 
   2  26   3      204.21      271.51    235.31 o 
   3  26   3      339.95      416.32    241.34 o 
 -14   0   4     1351.69     1371.14    294.14 o 
 -13   0   4     1956.76     2752.84    310.73 o 
 -12   0   4      269.37      538.50    215.70 o 
 -11   0   4     9438.01     9386.80    419.34 o 
 -10   0   4     9197.67     8609.97    381.63 o 
  -9   0   4      709.84      711.97    173.47 o 
  -8   0   4    12258.95    12815.40    404.25 o 
  -7   0   4     6494.26     5492.10    266.99 o 
  -6   0   4    14258.21    17066.08    444.98 o 
  -5   0   4    26144.11    27356.41    604.87 o 
  -4   0   4    14207.43    15318.29    269.30 o 
  -3   0   4    27875.01    32369.50    463.44 o 
  -2   0   4    20884.88    22258.06    341.31 o 
  -1   0   4    35858.96    36373.90    707.44 o 
   0   0   4      251.29      184.15     77.84 o 
   1   0   4    57773.34    60605.14   1508.40 o 
   2   0   4     6059.75     5327.68    262.46 o 
   3   0   4     3558.06     4864.60    268.50 o 
   4   0   4    43689.55    45808.72    986.50 o 
   5   0   4      946.93      888.45    173.47 o 
   6   0   4     7185.68     7949.29    369.56 o 
   8   0   4      737.94      828.11    200.62 o 
   9   0   4      128.20       16.59    199.11 o 
  10   0   4     5451.21     6466.53    405.76 o 
  11   0   4      432.62      886.94    257.94 o 
  12   0   4      156.93      292.63    227.77 o 
 -14   1   4     1129.64      964.07    185.44 o 
 -13   1   4     1930.57     2063.21    204.75 o 
 -12   1   4     6718.57     6719.45    327.32 o 
 -11   1   4     2905.84     2605.15    183.45 o 
 -10   1   4      871.04      990.38    309.22 o 
  -9   1   4     5093.27     5201.87    212.05 o 
  -8   1   4      131.95       95.06     95.42 o 
  -7   1   4     7330.29     8261.38    220.41 o 
  -6   1   4    18562.00    18433.49    332.24 o 
  -5   1   4     4807.30     4428.75    130.65 o 
  -4   1   4    29797.78    32500.04    335.14 o 
  -3   1   4    21064.85    21389.50    233.62 o 
  -2   1   4     7822.15     7293.96    114.96 o 
  -1   1   4    62194.28    66591.59    623.30 o 
   0   1   4    27934.09    29378.13    306.56 o 
   1   1   4     4834.54     5854.96    169.17 o 
   2   1   4    43265.35    45636.27    662.35 o 
   3   1   4    16624.46    18016.60    352.50 o 
   4   1   4     4224.07     4660.55    194.65 o 
   5   1   4    11969.90    12861.49    447.24 o 
   6   1   4     6238.69     6591.02    236.07 o 
   7   1   4     1075.20     1328.90    226.26 o 
   8   1   4     1200.70     1758.80    247.38 o 
   9   1   4     4947.51     5254.15    253.79 o 
  10   1   4      101.24      311.88    151.18 o 
  11   1   4     3132.20     3416.77    243.16 o 
  12   1   4      942.84      493.61    184.51 o 
 -14   2   4     1110.66      867.74    209.67 o 
 -13   2   4      606.65      626.41    290.37 o 
 -12   2   4      235.97      426.49    148.83 o 
 -11   2   4     4575.53     4843.46    392.19 o 
 -10   2   4      317.56      248.73    115.63 o 
  -9   2   4     1696.89     1846.53    288.86 o 
  -8   2   4    14650.44    15557.83    320.40 o 
  -7   2   4     1055.00      810.81    183.27 o 
  -6   2   4     5536.16     6818.09    191.45 o 
  -5   2   4    34299.15    33884.21    408.13 o 
  -4   2   4      417.76      209.12     58.86 o 
  -3   2   4      458.81      752.62     51.85 o 
  -2   2   4    31481.24    31662.02    318.84 o 
  -1   2   4      773.26     1148.51     60.43 o 
   0   2   4     2842.79     3515.82     95.15 o 
   1   2   4     6751.97     7485.80    240.59 o 
   2   2   4      159.86      -70.27     90.64 o 
   3   2   4    12863.94    14055.39    733.84 o 
   4   2   4    11467.15    12460.32    289.04 o 
   5   2   4      101.19       42.93    105.45 o 
   6   2   4     4976.48     5134.61    322.80 o 
   7   2   4     8933.77    10174.38    297.53 o 
   8   2   4       47.81      139.16    131.33 o 
   9   2   4     1918.60     1955.22    227.77 o 
  10   2   4     5324.99     5459.54    714.98 o 
  11   2   4        4.51     -124.46    153.49 o 
  12   2   4      511.08      769.09    191.98 o 
 -14   3   4      413.69      476.10    234.56 o 
 -13   3   4      414.66      390.97    162.81 o 
 -12   3   4     3383.88     3127.87    257.94 o 
 -11   3   4      635.57      420.45    136.36 o 
 -10   3   4     3693.86     4704.90    226.65 o 
  -9   3   4     8665.32     8471.09    251.46 o 
  -8   3   4      365.94      372.59     98.50 o 
  -7   3   4     4456.73     5054.44    182.96 o 
  -6   3   4     8681.79     7866.51    297.16 o 
  -5   3   4     2442.54     3032.39    124.68 o 
  -4   3   4     5293.06     5300.37    120.48 o 
  -3   3   4    19167.49    18507.49    287.83 o 
  -2   3   4        1.32       86.15     42.03 o 
  -1   3   4    17850.18    18969.62    210.63 o 
   0   3   4    30548.91    30596.56    317.60 o 
   1   3   4     2865.09     2673.27    105.55 o 
   2   3   4     6180.31     6324.32    190.28 o 
   3   3   4    18947.79    19666.52    366.37 o 
   4   3   4     1268.10     1545.26    153.10 o 
   5   3   4     7666.55     7878.39    340.90 o 
   6   3   4     6059.13     6484.63    346.93 o 
   7   3   4      103.52      201.30    124.17 o 
   8   3   4    11996.33    12611.00    478.92 o 
   9   3   4      723.81      588.28    218.72 o 
  10   3   4       14.46      -27.47    135.14 o 
  11   3   4     1348.65     1333.08    188.71 o 
  12   3   4      272.24      321.36    168.59 o 
 -14   4   4     2025.81     1996.48    217.42 o 
 -13   4   4     1046.36     1254.71    257.18 o 
 -12   4   4      188.24      194.89    134.22 o 
 -11   4   4     2677.80     3129.96    196.87 o 
 -10   4   4     1725.04     1301.24    145.69 o 
  -9   4   4       34.86      193.88    111.25 o 
  -8   4   4     5321.21     5673.11    311.49 o 
  -7   4   4     8736.45     8368.63    219.18 o 
  -6   4   4     2078.14     2314.30    202.88 o 
  -5   4   4    10697.41     9629.87    172.13 o 
  -4   4   4    29187.06    29812.63    452.11 o 
  -3   4   4     2281.38     2565.57     79.36 o 
  -2   4   4    28902.44    28517.80    326.11 o 
  -1   4   4    33618.06    34578.89    393.73 o 
   0   4   4     4276.70     4906.51    118.66 o 
   1   4   4    12460.00    12906.66    203.57 o 
   2   4   4    15545.31    15507.90    380.87 o 
   3   4   4     5427.88     5311.92    196.77 o 
   4   4   4    11345.94    11145.60    381.63 o 
   5   4   4     5187.09     4666.31    197.80 o 
   6   4   4     3825.88     4660.29    212.81 o 
   7   4   4     5798.59     6103.00    247.98 o 
   8   4   4     1218.42     1313.46    172.23 o 
   9   4   4     4194.15     4225.04    336.37 o 
  10   4   4      956.94      925.30    168.15 o 
  11   4   4       98.97      242.45    244.36 o 
  12   4   4      832.82     1026.52    196.53 o 
 -14   5   4      370.42      666.32    174.68 o 
 -13   5   4      623.16      960.98    196.09 o 
 -12   5   4     3535.45     3890.59    232.14 o 
 -11   5   4       73.20       40.82    125.02 o 
 -10   5   4     4850.49     5076.47    223.26 o 
  -9   5   4     9825.63     8924.14    299.42 o 
  -8   5   4       33.42      -35.56     90.50 o 
  -7   5   4     5968.96     6655.38    267.74 o 
  -6   5   4    14107.77    13779.18    270.31 o 
  -5   5   4     1967.92     1848.61    102.65 o 
  -4   5   4     1178.36      923.31     57.41 o 
  -3   5   4     3551.47     3273.27     84.25 o 
  -2   5   4      505.24      456.38     40.76 o 
  -1   5   4    15759.63    15490.43    203.50 o 
   0   5   4    22970.63    23223.23    332.10 o 
   1   5   4     1757.48     2349.94    180.58 o 
   2   5   4      215.71      120.67    141.79 o 
   3   5   4     5050.13     4498.06    291.12 o 
   4   5   4       74.39      214.05    103.31 o 
   5   5   4     3983.05     3734.11    186.65 o 
   6   5   4     2392.26     2036.45    155.64 o 
   7   5   4      148.15       12.20    123.67 o 
   8   5   4     3526.37     3654.34    215.94 o 
   9   5   4     5715.84     5130.63    684.82 o 
  10   5   4      124.80      227.77    224.75 o 
  11   5   4      379.11      490.70    170.57 o 
  12   5   4     1793.07     1862.57    219.69 o 
 -14   6   4     1137.35     1104.38    194.58 o 
 -13   6   4      818.38     1265.85    177.51 o 
 -12   6   4      112.51      203.73    138.76 o 
 -11   6   4     4072.98     4309.13    230.11 o 
 -10   6   4     5962.52     5096.49    231.95 o 
  -9   6   4      114.38      -68.67    102.55 o 
  -8   6   4     3307.77     3261.78    214.95 o 
  -7   6   4     2700.28     2178.39    123.06 o 
  -6   6   4     6103.58     7081.12    185.84 o 
  -5   6   4     8804.67     8429.10    146.15 o 
  -4   6   4      508.01      347.88     46.58 o 
  -3   6   4     5237.59     5840.54    265.48 o 
  -2   6   4    21668.70    21469.11    529.45 o 
  -1   6   4    13503.56    13351.65    281.32 o 
   0   6   4      164.78      175.94     79.53 o 
   1   6   4    30014.00    30723.67    381.11 o 
   2   6   4      206.43       18.87    165.17 o 
   3   6   4      607.83      506.93    113.88 o 
   4   6   4    39110.67    40771.06    635.67 o 
   5   6   4      885.45      588.72    114.66 o 
   6   6   4     4207.45     4400.08    210.83 o 
   7   6   4     1974.58     2261.89    182.86 o 
   8   6   4      769.72      738.17    205.14 o 
   9   6   4     1751.55     1824.08    192.83 o 
  10   6   4      572.06      675.76    235.31 o 
  11   6   4       79.09      -73.31    143.22 o 
  12   6   4      392.73      628.06    171.60 o 
 -14   7   4     1334.66     1040.84    185.55 o 
 -13   7   4     1159.63     1158.12    180.69 o 
 -12   7   4     1568.39     1862.46    182.52 o 
 -11   7   4     1029.60      660.63    143.14 o 
 -10   7   4     2765.89     2706.50    174.60 o 
  -9   7   4     1475.74     1513.68    137.42 o 
  -8   7   4      135.16       98.61     90.87 o 
  -7   7   4     6592.68     7507.97    205.90 o 
  -6   7   4    13441.15    12575.00    251.39 o 
  -5   7   4     4684.18     4354.76    174.57 o 
  -4   7   4     3288.30     2543.17    206.65 o 
  -3   7   4     8496.03     8691.42    324.31 o 
  -1   7   4    35184.00    35642.90    404.80 o 
   0   7   4    33018.99    32584.19    388.13 o 
   1   7   4       45.21       -6.41     71.94 o 
   2   7   4     4513.37     3838.84    318.27 o 
   3   7   4     8915.78     8089.63    230.11 o 
   4   7   4     1632.80     1894.41    140.49 o 
   5   7   4     9463.25     9467.50    501.54 o 
   6   7   4     4564.78     4243.77    206.39 o 
   7   7   4      337.97      414.38    128.36 o 
   8   7   4     3775.72     3754.79    223.22 o 
   9   7   4     5368.23     5698.92    277.32 o 
  10   7   4       85.48      125.79    185.53 o 
  11   7   4     2862.57     2755.81    228.58 o 
  12   7   4      502.40      330.56    162.03 o 
 -13   8   4     2360.13     2570.79    438.19 o 
 -12   8   4      873.58      971.17    160.07 o 
 -11   8   4     4849.98     5404.33    539.25 o 
 -10   8   4     6223.27     5643.15    224.20 o 
  -9   8   4      111.09      148.13    102.92 o 
  -8   8   4     7972.44     8862.09    282.07 o 
  -7   8   4     4561.15     4162.52    163.92 o 
  -6   8   4      816.50      889.42     85.98 o 
  -5   8   4    38331.63    38573.98    440.64 o 
  -4   8   4      396.89       16.59    141.79 o 
  -3   8   4      658.38      600.34    155.37 o 
  -2   8   4    35582.11    37256.07    825.10 o 
  -1   8   4      453.53      510.72     64.91 o 
   0   8   4     2050.33     1988.39     86.58 o 
   1   8   4     8153.20     7113.19    165.93 o 
   2   8   4     1208.93     1011.09    141.79 o 
   3   8   4     6443.54     6604.35    321.29 o 
   4   8   4    15530.47    15863.05    333.03 o 
   5   8   4     3050.56     2837.82    177.24 o 
   6   8   4     1029.62     1491.61    157.10 o 
   7   8   4     2701.74     2818.24    193.69 o 
   8   8   4     1072.29      688.69    161.01 o 
   9   8   4      212.46      238.41    202.88 o 
  10   8   4     4592.08     4058.05    256.50 o 
  11   8   4      319.09      343.92    236.82 o 
  12   8   4      135.93      114.32    312.24 o 
 -13   9   4      606.72      528.87    157.91 o 
 -12   9   4     3363.33     3911.76    221.41 o 
 -11   9   4     1960.41     1599.83    213.44 o 
 -10   9   4     2310.24     2624.99    172.95 o 
  -9   9   4     2834.59     2749.75    162.12 o 
  -8   9   4      497.18      516.03     98.40 o 
  -7   9   4     6055.65     6274.36    179.95 o 
  -6   9   4    12663.51    11620.65    228.81 o 
  -5   9   4     1535.44     1672.19    107.85 o 
  -4   9   4    12326.44    13086.91    411.79 o 
  -3   9   4    22836.31    21565.65    564.14 o 
  -2   9   4     8070.13     8066.94    319.78 o 
  -1   9   4    13036.37    12726.68    180.92 o 
   0   9   4    36275.66    36646.01    435.42 o 
   1   9   4     3627.52     3923.72    164.80 o 
   2   9   4    11464.71    11233.78    256.29 o 
   3   9   4    29564.59    30351.52    499.08 o 
   4   9   4       24.63      106.56    176.48 o 
   5   9   4     6331.11     6652.82    228.58 o 
   6   9   4     3338.31     3298.92    194.04 o 
   7   9   4      285.33      494.70    139.29 o 
   8   9   4     4457.13     4637.90    441.96 o 
   9   9   4     2184.63     2221.12    385.40 o 
  10   9   4       56.14       53.77    193.83 o 
  11   9   4     1793.71     2392.33    333.36 o 
  12   9   4      719.51      378.48    177.51 o 
 -13  10   4     1708.12     1754.27    316.76 o 
 -12  10   4      100.90      -13.78    260.95 o 
 -11  10   4     2815.44     3283.41    198.61 o 
 -10  10   4     5122.33     5011.58    319.78 o 
  -9  10   4      104.11      266.44    105.20 o 
  -8  10   4     3015.17     3397.49    161.01 o 
  -7  10   4     7367.91     7314.43    189.64 o 
  -6  10   4      337.63      471.58     97.29 o 
  -5  10   4    14743.95    13569.60    452.52 o 
  -4  10   4    17786.84    17147.54    488.72 o 
  -3  10   4     2215.41     2348.58    218.72 o 
  -2  10   4    16770.99    15672.32    469.11 o 
  -1  10   4    21063.46    21452.56    270.16 o 
   0  10   4      967.68      812.62    179.09 o 
   1  10   4    16151.96    16307.45    306.87 o 
   2  10   4     9626.37    10134.56    551.32 o 
   3  10   4     3726.57     3831.91    169.43 o 
   4  10   4    13163.18    14060.17    307.70 o 
   5  10   4     2915.88     2707.80    169.43 o 
   6  10   4     2693.09     2729.81    180.11 o 
   7  10   4     4492.66     4079.26    224.98 o 
   8  10   4     1892.58     1964.06    300.17 o 
   9  10   4     2744.98     2839.98    220.99 o 
  10  10   4     1832.08     2276.64    220.21 o 
  11  10   4      347.87      -82.96    235.31 o 
 -13  11   4      208.73      161.40    250.40 o 
 -12  11   4     2749.26     3487.43    362.02 o 
 -11  11   4        3.83      -39.66    123.25 o 
 -10  11   4     2115.36     1964.79    190.81 o 
  -9  11   4     6734.07     6588.06    217.70 o 
  -8  11   4      205.73      152.07     91.34 o 
  -7  11   4     3738.62     3944.64    216.46 o 
  -6  11   4     9547.38     9455.21    294.89 o 
  -5  11   4     1103.45      914.09    173.47 o 
  -4  11   4     4964.75     4553.87    291.12 o 
  -3  11   4     8451.75     7932.70    325.82 o 
  -2  11   4     2225.53     2318.42    221.74 o 
  -1  11   4     4052.00     3805.20    153.71 o 
   0  11   4     7087.47     6956.68    306.96 o 
   1  11   4      214.75      290.05    141.79 o 
   2  11   4     8148.68     7943.70    418.58 o 
   3  11   4     6773.21     6497.57    211.10 o 
   4  11   4      176.83      143.70    107.60 o 
   5  11   4     4697.46     4738.90    215.99 o 
   6  11   4     1965.83     1675.55    270.00 o 
   7  11   4      151.61      193.08    142.36 o 
   8  11   4     4672.98     5222.78    285.84 o 
   9  11   4     1457.83     1537.21    192.49 o 
  10  11   4       41.68      278.88    165.55 o 
  11  11   4     1186.96     1570.89    257.18 o 
 -13  12   4      424.02      508.33    260.95 o 
 -12  12   4      150.62      -25.64    229.28 o 
 -11  12   4     2094.59     2016.74    282.07 o 
 -10  12   4     2235.91     2250.58    188.55 o 
  -9  12   4        0.55      176.94    102.78 o 
  -8  12   4     7867.33     8065.36    218.12 o 
  -7  12   4     2852.79     2830.66    199.86 o 
  -6  12   4      230.22      288.06     59.68 o 
  -5  12   4     8872.60     8450.08    357.49 o 
  -4  12   4     2528.95     2028.80    206.65 o 
  -3  12   4      248.05       98.05    144.81 o 
  -2  12   4     9622.19     9196.43    178.48 o 
  -1  12   4     7610.60     7746.63    167.94 o 
   0  12   4       28.65       49.39     77.89 o 
   1  12   4     9110.85     9279.95    226.86 o 
   2  12   4     4422.04     3937.28    169.49 o 
   3  12   4      343.87      493.32    107.62 o 
   4  12   4    10717.43    10372.34    592.05 o 
   5  12   4      998.00      842.39    156.12 o 
   6  12   4     3313.48     3747.90    239.84 o 
   7  12   4     6013.72     6325.08    270.69 o 
   8  12   4      297.12      275.24    152.51 o 
   9  12   4     2579.48     2541.68    536.99 o 
  10  12   4      835.83      808.70    230.79 o 
  11  12   4      254.78      190.01    179.04 o 
 -12  13   4     2644.13     3261.17    360.51 o 
 -11  13   4      576.38      600.34    244.36 o 
 -10  13   4     1151.53      978.95    238.33 o 
  -9  13   4     3334.04     3321.24    173.08 o 
  -8  13   4      688.05      451.68    162.15 o 
  -7  13   4     2305.24     2440.12    165.17 o 
  -6  13   4     6414.75     6238.76    359.00 o 
  -5  13   4     1581.79     1273.09    214.19 o 
  -4  13   4      661.48      461.57    162.91 o 
  -3  13   4    12617.37    13476.08    454.03 o 
  -2  13   4      667.91      733.18     50.30 o 
  -1  13   4     7554.90     7833.89    410.29 o 
   0  13   4    17545.61    17487.13    317.29 o 
   1  13   4      419.22      443.96    137.26 o 
   2  13   4     2050.80     1774.14    130.42 o 
   3  13   4     5454.99     5291.39    200.59 o 
   4  13   4      417.34      256.77    116.96 o 
   5  13   4     3556.84     3471.88    348.44 o 
   6  13   4     7366.03     7070.61    357.49 o 
   7  13   4      629.34      415.58    150.29 o 
   8  13   4     2049.73     2370.22    208.47 o 
   9  13   4     2047.07     2152.72    210.55 o 
  10  13   4        6.09      133.24    165.85 o 
  11  13   4     1369.56     1506.00    315.26 o 
 -12  14   4      158.29      642.58    247.38 o 
 -11  14   4     1376.72     1620.03    292.63 o 
 -10  14   4     4419.84     3965.59    362.02 o 
  -9  14   4      363.33      285.09    212.68 o 
  -8  14   4     3770.82     3473.85    319.78 o 
  -7  14   4     6854.86     5852.98    166.08 o 
  -6  14   4        2.18       81.45    167.43 o 
  -5  14   4     4245.25     4415.10    294.14 o 
  -4  14   4     3609.96     3783.08    289.61 o 
  -3  14   4      941.77      858.28    188.55 o 
  -2  14   4    10535.04    11214.15    220.88 o 
  -1  14   4     7301.97     6934.86    285.84 o 
   0  14   4     2075.17     2260.94    182.52 o 
   1  14   4     6858.08     6892.83    202.56 o 
   2  14   4     2759.99     2538.47    186.29 o 
   3  14   4      795.75      876.59    129.72 o 
   4  14   4     3568.13     3623.42    190.01 o 
   5  14   4     2734.19     2502.28    279.05 o 
   6  14   4     1517.83     1697.95    172.54 o 
   7  14   4     1307.64     1464.95    169.92 o 
   8  14   4     1334.26     1355.86    187.80 o 
   9  14   4      274.93      396.02    216.46 o 
  10  14   4     2116.40     2055.44    319.78 o 
 -12  15   4     1849.43     1983.55    321.29 o 
 -11  15   4      267.84      277.55    235.31 o 
 -10  15   4      884.13     1067.95    263.97 o 
  -9  15   4      713.64      624.48    232.29 o 
  -8  15   4       28.08      -81.45    199.11 o 
  -7  15   4     4836.49     4571.97    351.46 o 
  -6  15   4     2339.31     2170.59    251.90 o 
  -5  15   4       81.19     -170.45    170.45 o 
  -4  15   4     1629.38     1915.67    227.77 o 
  -3  15   4     3789.91     3602.07    288.11 o 
  -2  15   4      371.85      333.19     72.58 o 
  -1  15   4     1914.68     1781.00    111.77 o 
   0  15   4     9750.73     9740.81    425.37 o 
   1  15   4       45.41      -57.32     92.06 o 
   2  15   4     5755.00     5722.81    208.86 o 
   3  15   4     2473.18     2390.48    160.61 o 
   4  15   4      312.86      292.77    122.75 o 
   5  15   4     6604.00     6698.93    248.84 o 
   6  15   4      346.76      304.97    150.09 o 
   7  15   4       13.58      105.49    171.20 o 
   8  15   4      365.44      574.05    185.53 o 
   9  15   4      937.86     1016.43    179.19 o 
  10  15   4      381.03      127.64    172.25 o 
 -11  16   4     2850.18     2992.67    340.90 o 
 -10  16   4     1811.87     1689.41    291.12 o 
  -9  16   4       49.63      268.50    224.75 o 
  -8  16   4     1302.87     1451.08    265.48 o 
  -7  16   4     1977.25     1606.45    260.95 o 
  -6  16   4      670.75      992.53    230.79 o 
  -5  16   4     3042.30     3126.92    294.14 o 
  -4  16   4     1873.91     1653.21    236.82 o 
  -3  16   4     1961.23     2460.21    251.90 o 
  -2  16   4     6564.26     6837.59    179.69 o 
  -1  16   4     4130.23     4367.93    162.38 o 
   0  16   4      215.85      295.75     95.13 o 
   1  16   4     9868.23    10270.42    325.06 o 
   2  16   4      271.16      283.08    107.99 o 
   3  16   4      393.31      503.21    125.84 o 
   4  16   4     9247.97     8861.37    407.27 o 
   5  16   4      102.92       83.67    127.14 o 
   6  16   4     1321.62     1421.27    170.17 o 
   7  16   4     2086.80     2335.33    195.94 o 
   8  16   4      482.23      316.40    157.85 o 
   9  16   4      372.84      199.10    160.46 o 
  10  16   4     1255.66     1151.19    191.27 o 
 -11  17   4        9.09      -40.73    233.80 o 
 -10  17   4     1832.73     2069.53    295.65 o 
  -9  17   4     2719.97     3158.60    342.41 o 
  -8  17   4      126.11      162.91    223.24 o 
  -7  17   4     3498.74     4157.16    348.44 o 
  -6  17   4    10127.75    10362.73    463.08 o 
  -5  17   4      368.26      -13.58    182.52 o 
  -4  17   4     4110.33     3953.53    313.75 o 
  -3  17   4     8653.79     7996.05    371.07 o 
  -2  17   4     2262.77     2082.21    116.96 o 
  -1  17   4     3903.17     4343.30    171.70 o 
   0  17   4     2753.21     2962.95    161.28 o 
   1  17   4      714.67      585.03    147.82 o 
   2  17   4     7060.15     7610.30    359.00 o 
   3  17   4     2813.06     3039.53    181.23 o 
   4  17   4        2.07       65.82    128.85 o 
   5  17   4     4336.70     4287.52    475.15 o 
   6  17   4      650.27      399.40    145.56 o 
   7  17   4      294.33      554.37    392.94 o 
   8  17   4     3028.29     3093.39    227.63 o 
   9  17   4     1724.25     1380.88    198.17 o 
 -11  18   4     2228.21     2318.42    343.92 o 
 -10  18   4     1488.91     1696.95    289.61 o 
  -9  18   4      363.24      509.84    248.89 o 
  -8  18   4     2624.13     2855.41    316.76 o 
  -7  18   4     2194.31     2360.65    298.66 o 
  -6  18   4     1408.68     1550.64    262.46 o 
  -5  18   4     7119.82     7368.55    404.25 o 
  -4  18   4     2814.16     2862.95    292.63 o 
  -3  18   4      473.22      701.98    215.70 o 
  -2  18   4     2874.43     2954.66    145.95 o 
  -1  18   4     1685.24     1708.04    128.36 o 
   0  18   4     1539.50     1813.88    137.23 o 
   1  18   4     1576.30     1938.92    146.55 o 
   2  18   4     4657.33     4103.96    198.75 o 
   3  18   4     3316.59     4151.88    385.40 o 
   4  18   4     6375.32     6428.62    249.25 o 
   5  18   4     1614.26     1531.07    171.19 o 
   6  18   4      491.33      828.31    193.83 o 
   7  18   4     3589.09     3148.71    222.85 o 
   8  18   4      242.32      174.26    157.32 o 
   9  18   4      887.41     1088.56    197.29 o 
 -10  19   4      896.68     1330.41    277.55 o 
  -9  19   4     2772.99     2912.73    325.82 o 
  -8  19   4      267.82      236.82    232.29 o 
  -7  19   4      713.56     1162.98    256.43 o 
  -6  19   4     4706.68     5059.19    380.12 o 
  -5  19   4        6.99      187.04    211.18 o 
  -4  19   4     3132.07     3265.69    312.24 o 
  -3  19   4     5655.04     5448.35    360.51 o 
  -2  19   4      398.93      577.10    102.78 o 
  -1  19   4    10655.75    10959.53    264.71 o 
   0  19   4     4958.67     4576.00    192.67 o 
   1  19   4        8.07      110.55    147.82 o 
   2  19   4     2611.74     3302.17    194.58 o 
   3  19   4     2198.12     2183.46    169.50 o 
   4  19   4       88.79       93.55    156.12 o 
   5  19   4     1114.17     1589.47    169.10 o 
   6  19   4      445.49      452.93    153.95 o 
   7  19   4       29.75     -120.98    143.43 o 
   8  19   4     2806.19     2975.13    232.52 o 
  -9  20   4       56.48       89.00    212.68 o 
  -8  20   4     1649.79     1452.59    280.56 o 
  -7  20   4      561.53      322.80    235.31 o 
  -6  20   4      214.80      472.13    214.19 o 
  -5  20   4     4330.27     4406.05    354.47 o 
  -4  20   4     1723.17     1627.57    265.48 o 
  -3  20   4      821.93     1144.88    241.34 o 
  -2  20   4     2775.71     2169.08    266.99 o 
  -1  20   4     4128.94     4301.20    188.62 o 
   0  20   4     2680.81     2726.04    171.96 o 
   1  20   4     1404.93     1288.64    143.37 o 
   2  20   4     1189.12     1082.28    217.21 o 
   3  20   4     1921.77     1743.93    171.54 o 
   4  20   4     5279.14     4793.72    235.36 o 
   5  20   4      598.73      210.53    245.12 o 
   6  20   4      535.25      654.32    162.65 o 
   7  20   4     1871.35     2113.07    204.25 o 
   8  20   4      179.58      120.01    164.95 o 
  -9  21   4     3235.44     3123.90    348.44 o 
  -8  21   4        4.79      120.67    217.21 o 
  -7  21   4     2158.33     2203.78    298.66 o 
  -6  21   4     2144.82     1695.45    270.00 o 
  -5  21   4      319.29      146.32    203.63 o 
  -4  21   4      902.74      933.70    229.28 o 
  -3  21   4       74.82      304.70    212.68 o 
  -2  21   4      164.61      122.18    202.13 o 
  -1  21   4     4435.44     4967.17    354.47 o 
   0  21   4     5423.51     6066.75    437.44 o 
   1  21   4      626.66      757.48    250.40 o 
   2  21   4     1939.29     2102.31    173.91 o 
   3  21   4     2485.02     2900.20    194.76 o 
   4  21   4       16.80       13.02    174.22 o 
   5  21   4     3203.11     3352.49    217.09 o 
   6  21   4      291.24      392.96    157.68 o 
   7  21   4        8.23       77.01    168.94 o 
  -8  22   4     1555.28     1451.08    280.56 o 
  -7  22   4      155.94       -9.05    212.68 o 
  -6  22   4      469.29      565.65    244.36 o 
  -5  22   4     2648.69     2285.23    307.71 o 
  -4  22   4      548.07      807.00    242.85 o 
  -3  22   4      632.92      727.05    235.31 o 
  -2  22   4     2502.68     2864.46    304.70 o 
  -1  22   4     4778.43     4123.98    336.37 o 
   0  22   4      192.58      232.29    215.70 o 
   1  22   4     1711.19     2042.89    164.90 o 
   2  22   4       48.97       45.20    178.75 o 
   3  22   4        8.92       31.98    219.47 o 
   4  22   4     3818.06     4149.62    229.94 o 
   5  22   4        1.02     -142.82    142.82 o 
   6  22   4      615.98      630.17    162.34 o 
  -7  23   4      501.18      452.52    233.80 o 
  -6  23   4     2329.30     2298.81    321.29 o 
  -5  23   4      496.20      547.55    245.87 o 
  -4  23   4      976.91     1150.91    256.43 o 
  -3  23   4     1683.93     1316.84    259.45 o 
  -2  23   4      460.40      176.48    215.70 o 
  -1  23   4     2339.54     2503.95    294.14 o 
   0  23   4     2665.98     3012.28    307.71 o 
   1  23   4        3.74      285.09    209.67 o 
   2  23   4     2220.67     2570.21    189.43 o 
   3  23   4     2409.53     2533.39    193.69 o 
   4  23   4        2.93      159.43    151.52 o 
   5  23   4     1334.72     1561.36    185.55 o 
   6  23   4     1299.23     1275.25    181.31 o 
  -6  24   4      604.77      404.25    254.92 o 
  -5  24   4     1483.96     1419.41    288.11 o 
  -4  24   4      460.87     -211.18    211.18 o 
  -3  24   4      625.75      359.00    233.80 o 
  -2  24   4     1002.08      911.08    248.89 o 
  -1  24   4      528.90      636.55    230.79 o 
   0  24   4      681.09      763.25    238.33 o 
   1  24   4      741.89      758.73    245.87 o 
   2  24   4     1082.15     1001.58    259.45 o 
   3  24   4     1122.17     1135.20    211.18 o 
   4  24   4      754.32      730.42    167.78 o 
   5  24   4      233.31      364.54    204.39 o 
  -5  25   4       99.99       46.76    229.28 o 
  -4  25   4     1481.69     1577.79    289.61 o 
  -3  25   4     2003.53     2280.71    316.76 o 
  -2  25   4      131.37     -215.70    215.70 o 
  -1  25   4     1315.63     1159.96    257.94 o 
   0  25   4      791.01      998.56    259.45 o 
   1  25   4        5.62      -67.88    214.19 o 
   2  25   4     1808.15     2200.76    303.19 o 
   3  25   4      565.29      674.26    253.41 o 
  -3  26   4      175.04      251.90    239.84 o 
  -2  26   4     2068.75     2077.07    306.21 o 
  -1  26   4      347.12      153.86    227.77 o 
   0  26   4      220.19       70.89    232.29 o 
   1  26   4     2454.13     2467.75    319.78 o 
   2  26   4      550.20      291.12    232.29 o 
 -14   1   5       51.89       97.20    160.39 o 
 -13   1   5        0.76       38.81    148.44 o 
 -12   1   5      171.90      222.13    148.25 o 
 -11   1   5     1250.32     1341.90    157.86 o 
 -10   1   5       98.59       43.39    227.77 o 
  -9   1   5      402.34      589.91    116.25 o 
  -8   1   5      253.52      293.73    100.76 o 
  -7   1   5      517.49      512.18     98.62 o 
  -6   1   5       23.97      -34.92     86.22 o 
  -5   1   5     5583.57     5847.92    185.12 o 
  -4   1   5      552.06      680.43     73.48 o 
  -3   1   5        6.95       23.58     52.80 o 
  -2   1   5        2.70      -42.10     51.23 o 
  -1   1   5      170.24      172.68     57.04 o 
   0   1   5        1.48      -61.64     68.31 o 
   1   1   5      255.58      196.45    149.33 o 
   2   1   5     1258.97     1241.25    177.24 o 
   3   1   5     1177.33     1118.39    188.55 o 
   4   1   5      578.53      727.76    126.44 o 
   5   1   5       27.97     -102.33    102.33 o 
   6   1   5      174.76      252.70    121.95 o 
   7   1   5      525.54      505.32    212.68 o 
   8   1   5       39.27      155.38    133.83 o 
   9   1   5      175.14      448.18    145.01 o 
  10   1   5      557.00      505.60    160.54 o 
  11   1   5        9.55        2.90    154.20 o 
  12   1   5        7.51       48.16    165.58 o 
 -14   2   5        1.68     -183.27    183.27 o 
 -13   2   5       43.75     -123.86    155.37 o 
 -12   2   5     1670.02     1377.15    171.24 o 
 -11   2   5      641.63      403.34    197.60 o 
 -10   2   5       98.57      269.42    123.16 o 
  -9   2   5      826.52     1021.75    126.71 o 
  -8   2   5      198.90      156.28     97.24 o 
  -7   2   5       32.61       85.39     85.14 o 
  -6   2   5     1126.01     1050.44    103.49 o 
  -5   2   5       14.82       56.18     67.50 o 
  -4   2   5      510.56      624.38     72.64 o 
  -3   2   5      665.02      685.49     65.54 o 
  -2   2   5      451.04      441.18     75.19 o 
  -1   2   5      314.83      241.69     64.63 o 
   0   2   5       21.11      104.61     66.37 o 
   1   2   5     2161.08     2003.94    172.71 o 
   2   2   5     4339.56     4406.92    251.15 o 
   3   2   5      897.44     1095.05    134.19 o 
   4   2   5      158.79      193.56    119.82 o 
   5   2   5      412.77      445.78    126.91 o 
   6   2   5     1415.57     1134.22    145.61 o 
   7   2   5      326.55      212.68    200.62 o 
   8   2   5      126.47      167.87    210.42 o 
   9   2   5     2121.25     2310.87    285.09 o 
  10   2   5        0.32     -147.49    147.49 o 
  11   2   5       29.84      -17.44    254.17 o 
  12   2   5       16.25      -41.92    283.58 o 
 -14   3   5        8.18     -157.30    157.30 o 
 -13   3   5      217.72      300.93    153.19 o 
 -12   3   5       74.46      157.32    139.04 o 
 -11   3   5       13.65     -123.60    123.60 o 
 -10   3   5       35.63      -87.30    392.94 o 
  -9   3   5       13.50       26.23    122.93 o 
  -8   3   5      529.71      696.49    108.20 o 
  -7   3   5       73.44       69.47     80.27 o 
  -6   3   5      519.67      576.30     90.93 o 
  -5   3   5      120.93       94.58     64.86 o 
  -4   3   5     1986.27     2338.70     95.44 o 
  -3   3   5      229.87      164.00     78.32 o 
  -2   3   5       18.72       65.31     58.24 o 
  -1   3   5       59.91       53.89     89.50 o 
   0   3   5       95.88       40.75     69.43 o 
   1   3   5     4139.96     4485.88    183.32 o 
   2   3   5     3733.17     3789.96    182.73 o 
   3   3   5       87.34      -93.26    109.23 o 
   4   3   5      147.95      148.42    112.07 o 
   5   3   5      456.00      531.57    125.30 o 
   6   3   5       24.89      224.75    168.94 o 
   7   3   5        0.47     -129.59    129.59 o 
   8   3   5        7.47      133.27    148.56 o 
   9   3   5        3.06      -48.27    209.67 o 
  10   3   5      176.57      156.11    202.88 o 
  11   3   5        0.74     -187.50    220.98 o 
  12   3   5       32.88      146.65    165.55 o 
 -14   4   5       56.40     -152.59    152.59 o 
 -13   4   5       94.40      -53.91    140.11 o 
 -12   4   5      141.81      -71.23    130.11 o 
 -11   4   5       33.89       79.23    120.46 o 
 -10   4   5       32.91       18.64    166.68 o 
  -9   4   5        2.23     -100.03    100.03 o 
  -8   4   5        7.13      -47.82     90.60 o 
  -7   4   5      406.08      426.74     92.56 o 
  -6   4   5      587.11      791.06     95.98 o 
  -5   4   5      247.15      298.85     61.10 o 
  -4   4   5     5985.53     6522.73    131.51 o 
  -3   4   5     2675.09     2701.23    124.51 o 
  -2   4   5      158.34      154.68     56.32 o 
  -1   4   5      164.79       93.26     60.57 o 
   0   4   5       92.88       -6.65     68.97 o 
   1   4   5     3562.16     4101.57    173.50 o 
   2   4   5     3899.38     4107.33    183.99 o 
   3   4   5      857.37      901.77    118.38 o 
   4   4   5      242.35      142.51    108.16 o 
   5   4   5        0.19       49.78    153.86 o 
   6   4   5       63.41      127.21    117.20 o 
   7   4   5        1.87      -88.85    133.83 o 
   8   4   5       84.07      116.46    334.11 o 
   9   4   5       44.74      176.67    252.66 o 
  10   4   5      114.77       60.34    230.79 o 
  11   4   5      140.31      411.79    172.43 o 
  12   4   5       10.34     -156.87    156.87 o 
 -14   5   5        0.03      165.00    165.80 o 
 -13   5   5       25.95      131.47    144.50 o 
 -12   5   5      335.83      273.33    143.37 o 
 -11   5   5       96.84      -11.51    139.53 o 
 -10   5   5       10.57      -52.24    208.91 o 
  -9   5   5      134.13      264.12    156.87 o 
  -8   5   5       56.47      -28.51     88.25 o 
  -7   5   5       20.85        1.62     80.36 o 
  -6   5   5       59.57      111.54    112.38 o 
  -5   5   5     6149.05     6244.42    128.68 o 
  -4   5   5      299.94      300.62     54.36 o 
  -3   5   5     1667.79     2012.71     81.93 o 
  -2   5   5      271.44      178.94     54.65 o 
  -1   5   5        1.29      -38.46     60.55 o 
   0   5   5      926.03      774.51     79.82 o 
   1   5   5     1134.39      957.64    162.91 o 
   2   5   5      189.92      287.08    109.01 o 
   3   5   5      602.19      568.43    113.56 o 
   4   5   5      629.96     1193.15    199.11 o 
   5   5   5      122.58      163.56    108.67 o 
   6   5   5     1311.31     1099.91    148.15 o 
   7   5   5       49.47      -10.88    130.07 o 
   8   5   5       81.35     -178.40    248.89 o 
   9   5   5     1130.58     1126.64    242.85 o 
  10   5   5       43.41        1.51    218.72 o 
  11   5   5        0.19      -27.67    189.30 o 
  12   5   5       50.89       88.59    172.31 o 
 -14   6   5       12.65      120.24    161.54 o 
 -13   6   5      125.86      187.44    236.82 o 
 -12   6   5        6.82       77.07    139.05 o 
 -11   6   5      719.39      560.60    138.76 o 
 -10   6   5     1446.77     1269.47    143.38 o 
  -9   6   5      287.02      505.37    156.12 o 
  -8   6   5      456.25      501.38     99.02 o 
  -7   6   5        0.75      -75.04     89.00 o 
  -6   6   5     7532.42     7850.88    193.93 o 
  -5   6   5     4678.02     4448.31    105.16 o 
  -4   6   5     1806.47     1990.02     72.61 o 
  -3   6   5       26.76      -28.83     40.22 o 
  -2   6   5     2136.57     2019.95     81.52 o 
  -1   6   5      458.26      737.02    134.96 o 
   0   6   5      979.69      972.66     81.65 o 
   1   6   5     2075.45     1950.96    188.55 o 
   2   6   5      461.06      265.48    167.43 o 
   3   6   5      465.95      577.72    171.96 o 
   4   6   5      182.19      271.45    109.84 o 
   5   6   5      488.85      667.63    124.26 o 
   6   6   5      138.07      256.90    124.35 o 
   7   6   5       99.19      -34.12    136.91 o 
   8   6   5      314.94      414.69    157.10 o 
   9   6   5        7.98        2.11    193.08 o 
  10   6   5       34.96     -147.08    147.08 o 
  11   6   5      108.12     -202.13    202.13 o 
  12   6   5       28.69      332.25    172.74 o 
 -14   7   5      183.80      211.18    257.94 o 
 -13   7   5        9.16       48.23    141.53 o 
 -12   7   5      163.46      127.48    138.34 o 
 -11   7   5       34.68       30.41    119.38 o 
 -10   7   5      325.86      214.22    209.67 o 
  -9   7   5       92.89       32.07    100.18 o 
  -8   7   5      431.43      412.69    100.15 o 
  -7   7   5        5.29       -3.48    145.56 o 
  -6   7   5       73.55       -0.78     66.37 o 
  -5   7   5        0.25        7.36     43.47 o 
  -4   7   5      650.67      437.44    167.43 o 
  -3   7   5      512.58      500.79    158.38 o 
  -2   7   5     3043.77     2736.35    132.74 o 
  -1   7   5     1133.74     1211.16     94.34 o 
   0   7   5     1392.49     1752.77    225.51 o 
   1   7   5     8163.62     8751.76    289.61 o 
   2   7   5     4690.91     4765.44    186.28 o 
   3   7   5       61.69       54.42    102.20 o 
   4   7   5      300.81      296.30    103.79 o 
   5   7   5       25.31       84.29    110.39 o 
   6   7   5     2492.50     2389.21    183.37 o 
   7   7   5      826.31      822.12    159.13 o 
   8   7   5       88.74      159.41    145.24 o 
   9   7   5     3276.49     3288.08    257.18 o 
  10   7   5       11.69      256.21    170.65 o 
  11   7   5       64.15      298.66    259.45 o 
 -13   8   5      108.42      388.79    181.76 o 
 -12   8   5       85.24      -65.50    137.71 o 
 -11   8   5      168.66      368.40    148.58 o 
 -10   8   5      418.27      256.42    121.84 o 
  -9   8   5     1602.86     1800.22    139.70 o 
  -8   8   5        7.94        3.33     85.08 o 
  -7   8   5      153.06       13.86     86.73 o 
  -6   8   5     5161.08     5217.29    113.41 o 
  -5   8   5      269.46      802.47    171.96 o 
  -4   8   5     2928.76     3371.28    250.40 o 
  -3   8   5      378.05        4.53    159.89 o 
  -2   8   5     4701.78     4344.18    110.77 o 
  -1   8   5      158.31       77.38     54.98 o 
   0   8   5      439.33      328.97     68.03 o 
   1   8   5     1921.72     1516.18    114.85 o 
   2   8   5     6267.10     6255.01    203.33 o 
   3   8   5     1810.27     1797.11    134.61 o 
   4   8   5     1152.95     1278.84    141.09 o 
   5   8   5      112.32      136.94    150.84 o 
   6   8   5        2.13      -34.51    126.71 o 
   7   8   5       83.09      -41.09    140.01 o 
   8   8   5        0.26      -92.29    139.29 o 
   9   8   5      120.32      115.79    150.29 o 
  10   8   5       20.18      -77.27    164.79 o 
  11   8   5       20.82      -70.89    242.85 o 
 -13   9   5      286.50      294.14    251.90 o 
 -12   9   5      119.36       37.65    124.91 o 
 -11   9   5       89.09      164.28    158.38 o 
 -10   9   5       81.30      317.00    116.80 o 
  -9   9   5      252.79      294.83    102.69 o 
  -8   9   5        0.72       47.58     87.88 o 
  -7   9   5      450.72      313.65     76.66 o 
  -6   9   5       36.16      167.12     51.98 o 
  -5   9   5       89.15      -90.50    149.33 o 
  -4   9   5     6696.44     7146.82    313.75 o 
  -3   9   5     1703.96     1350.02    184.03 o 
  -2   9   5        9.56       90.50    156.87 o 
  -1   9   5     1172.54     1235.11     66.65 o 
   0   9   5     2397.42     2307.67     98.51 o 
   1   9   5     1239.22     1117.45    220.98 o 
   2   9   5     3335.93     3441.67    385.40 o 
   3   9   5     1117.32     1222.52    126.49 o 
   4   9   5        3.62      -61.45    107.13 o 
   5   9   5      639.81      641.88    135.46 o 
   6   9   5        6.55      -38.64    145.56 o 
   7   9   5       32.76       97.29    142.60 o 
   8   9   5       99.91      -31.91    150.35 o 
   9   9   5        1.49      -74.14    157.85 o 
  10   9   5       48.62       66.46    168.63 o 
  11   9   5       90.92      -69.39    242.85 o 
 -13  10   5        3.33     -223.24    223.24 o 
 -12  10   5      252.78      800.96    256.43 o 
 -11  10   5      208.73      112.99    148.58 o 
 -10  10   5      232.64      161.07    113.75 o 
  -9  10   5     1091.81     1516.68    130.43 o 
  -8  10   5        0.39      189.25     92.01 o 
  -7  10   5      138.82      196.10     72.14 o 
  -6  10   5       77.22      156.87    158.38 o 
  -5  10   5     2047.31     2752.84    242.85 o 
  -4  10   5      284.29      164.42    156.87 o 
  -3  10   5      825.05      769.29    167.43 o 
  -2  10   5     1877.15     1502.37    202.13 o 
  -1  10   5     1368.67     1333.59    142.25 o 
   0  10   5     1116.96     1247.13    361.26 o 
   1  10   5      355.76      318.46     92.35 o 
   2  10   5     3879.47     4152.71    294.89 o 
   3  10   5      242.58      203.17    104.12 o 
   4  10   5        7.44       10.50    106.19 o 
   5  10   5       89.85       82.96    115.88 o 
   6  10   5      364.09      204.49    181.76 o 
   7  10   5      699.36      768.15    168.94 o 
   8  10   5        9.71      113.15    141.85 o 
   9  10   5      275.47      193.83    165.32 o 
  10  10   5       16.07      -22.85    164.58 o 
  11  10   5      106.80       91.27    178.12 o 
 -13  11   5       97.37       78.44    241.34 o 
 -12  11   5        1.49      179.50    235.31 o 
 -11  11   5     1625.34     1549.13    286.60 o 
 -10  11   5      116.66      865.82    235.31 o 
  -9  11   5       28.77      120.41    154.61 o 
  -8  11   5      555.43      522.39     93.49 o 
  -7  11   5      387.73      308.92    162.91 o 
  -6  11   5      709.06      576.21    188.55 o 
  -5  11   5      230.09      405.76    170.45 o 
  -4  11   5      129.73      276.04    149.33 o 
  -3  11   5      254.56      111.62    146.32 o 
  -2  11   5        1.27     -132.74    132.74 o 
  -1  11   5      143.80       94.96     51.82 o 
   0  11   5        3.67      -63.06    115.39 o 
   1  11   5       45.37      -59.71     86.73 o 
   2  11   5     1275.96     1168.45    120.73 o 
   3  11   5      124.58      -33.56    150.84 o 
   4  11   5      444.67      456.32    144.05 o 
   5  11   5        4.19      111.95    119.45 o 
   6  11   5      350.43      316.30    141.08 o 
   7  11   5       35.46     -103.90    139.71 o 
   8  11   5        5.30      359.51    162.11 o 
   9  11   5        7.66        2.52    155.19 o 
  10  11   5      275.43      -90.10    170.10 o 
  11  11   5       69.14     -106.81    171.70 o 
 -13  12   5        8.34        3.02    224.75 o 
 -12  12   5      132.07       27.15    214.19 o 
 -11  12   5      277.10      567.16    242.85 o 
 -10  12   5      343.97      359.00    224.75 o 
  -9  12   5        0.31     -188.55    188.55 o 
  -8  12   5      609.81      472.43     85.52 o 
  -7  12   5        0.20       40.73    164.42 o 
  -6  12   5        2.20      227.77    164.42 o 
  -5  12   5      617.31      574.70    187.04 o 
  -4  12   5      124.30      387.66    174.97 o 
  -3  12   5       37.55     -129.72    153.86 o 
  -2  12   5       30.32     -150.84    150.84 o 
  -1  12   5      102.95      210.49     55.31 o 
   0  12   5       65.45      118.76     78.27 o 
   1  12   5      118.71       92.12    189.30 o 
   2  12   5       80.97      209.20    183.27 o 
   3  12   5       52.89      250.40    108.61 o 
   4  12   5        7.16       50.31    148.58 o 
   5  12   5       83.60      124.34    222.49 o 
   6  12   5       15.20      -39.97    189.30 o 
   7  12   5      135.97       43.31    138.92 o 
   8  12   5      208.18      159.88    160.65 o 
   9  12   5      315.49      177.56    166.35 o 
  10  12   5      300.13      425.33    182.73 o 
 -12  13   5      211.86     -185.53    232.29 o 
 -11  13   5        2.94      235.31    232.29 o 
 -10  13   5       47.35      125.20    203.63 o 
  -9  13   5       29.58       57.32    203.63 o 
  -8  13   5      123.64      -10.56    199.11 o 
  -7  13   5      818.86      592.80    212.68 o 
  -6  13   5      158.93      105.59    167.43 o 
  -5  13   5     1733.22     2253.56    251.90 o 
  -4  13   5      297.18      368.05    179.50 o 
  -3  13   5       54.87      -15.08    156.87 o 
  -2  13   5      221.21      316.76    167.43 o 
  -1  13   5        1.26       33.23    104.83 o 
   0  13   5      965.29      938.63    145.56 o 
   1  13   5       56.20      110.69     89.98 o 
   2  13   5      357.49      366.97    101.27 o 
   3  13   5      292.31      322.54    112.70 o 
   4  13   5        8.90      -53.79    115.19 o 
   5  13   5      876.36      861.30    146.46 o 
   6  13   5        4.79     -122.60    122.60 o 
   7  13   5        0.12     -143.64    169.70 o 
   8  13   5      172.60       64.74    227.77 o 
   9  13   5       85.59      201.72    165.79 o 
  10  13   5        4.80      134.46    230.03 o 
 -12  14   5       10.87     -212.68    212.68 o 
 -11  14   5      163.71     -116.15    229.28 o 
 -10  14   5      238.56      393.69    233.80 o 
  -9  14   5       52.93      245.87    199.11 o 
  -8  14   5      745.50      797.95    214.19 o 
  -7  14   5        6.03       82.96    193.08 o 
  -6  14   5      436.60      813.03    217.21 o 
  -5  14   5       41.98      208.16    190.06 o 
  -4  14   5      391.00      791.91    194.58 o 
  -3  14   5      140.23      324.31    170.45 o 
  -2  14   5      515.19      321.29    174.97 o 
  -1  14   5       45.41      -40.90     72.14 o 
   0  14   5        4.27      -10.41     82.68 o 
   1  14   5        7.32      -87.68     87.68 o 
   2  14   5       85.51       13.79    141.79 o 
   3  14   5        0.41       86.34    112.71 o 
   4  14   5      445.15      325.46    144.05 o 
   5  14   5       15.93      -48.28    125.31 o 
   6  14   5     1002.26     1301.78    196.09 o 
   7  14   5      166.10      116.23    146.17 o 
   8  14   5      315.88      358.29    242.85 o 
   9  14   5      719.22      359.00    165.07 o 
  10  14   5       40.99      399.07    185.00 o 
 -12  15   5        0.41      161.40    256.43 o 
 -11  15   5        0.26      288.11    244.36 o 
 -10  15   5        4.71     -182.52    190.06 o 
  -9  15   5       72.88      226.26    230.79 o 
  -8  15   5      591.58      405.76    200.62 o 
  -7  15   5      719.42      785.88    223.24 o 
  -6  15   5      651.15      800.96    206.65 o 
  -5  15   5       81.77      153.86    174.97 o 
  -4  15   5      376.97       98.05    176.48 o 
  -3  15   5      367.55      764.76    203.63 o 
  -2  15   5      148.59       34.69    176.48 o 
  -1  15   5      178.65      203.13     79.99 o 
   0  15   5     1541.07     1804.82    141.79 o 
   1  15   5        1.44       87.35    100.46 o 
   2  15   5       19.49       14.96    104.33 o 
   3  15   5     1819.29     1704.52    153.65 o 
   4  15   5        0.70      168.38    122.13 o 
   5  15   5      285.07      556.79    140.13 o 
   6  15   5        9.64      171.44    239.84 o 
   7  15   5      118.62      253.12    150.29 o 
   8  15   5       95.90      142.49    157.30 o 
   9  15   5       44.74       63.65    170.62 o 
 -11  16   5       14.69     -209.67    209.67 o 
 -10  16   5       37.98      116.15    233.80 o 
  -9  16   5       22.26       42.24    208.16 o 
  -8  16   5      375.55      331.85    221.74 o 
  -7  16   5        0.70     -165.92    176.48 o 
  -6  16   5       98.34       54.30    199.11 o 
  -5  16   5       39.21       16.59    177.99 o 
  -4  16   5      952.04      769.29    205.14 o 
  -3  16   5      429.58      514.37    200.62 o 
  -2  16   5      117.72      129.72     67.22 o 
  -1  16   5        0.83       67.23    117.66 o 
   0  16   5      862.75     1067.98    116.04 o 
   1  16   5      214.22       51.59    100.71 o 
   2  16   5     1899.33     2028.77    154.33 o 
   3  16   5      155.51      277.58    124.27 o 
   4  16   5      388.53      598.58    252.66 o 
   5  16   5       85.67      353.30    136.68 o 
   6  16   5        0.51     -102.91    133.77 o 
   7  16   5      103.66       -7.80    147.08 o 
   8  16   5        2.67      -46.01    153.59 o 
   9  16   5       39.39      275.80    163.22 o 
 -11  17   5      545.83      432.91    268.50 o 
 -10  17   5       33.85      271.51    224.75 o 
  -9  17   5      490.70      245.87    229.28 o 
  -8  17   5      321.00      755.71    230.79 o 
  -7  17   5      189.44      547.55    226.26 o 
  -6  17   5        5.73      -89.00    197.60 o 
  -5  17   5      268.21       63.35    206.65 o 
  -4  17   5       70.75      152.35    182.52 o 
  -3  17   5        0.40      125.20    177.99 o 
  -2  17   5       75.41      -10.78     69.90 o 
  -1  17   5      107.11       85.80    135.76 o 
   0  17   5      417.23      355.82    105.92 o 
   1  17   5      125.94      255.46    111.28 o 
   2  17   5      247.95      249.93    121.74 o 
   3  17   5      253.75      297.31    128.66 o 
   4  17   5       42.56       92.52    128.15 o 
   5  17   5        0.62      -26.92    130.79 o 
   6  17   5       11.25      111.90    139.74 o 
   7  17   5       41.43      169.68    152.12 o 
   8  17   5        6.59       -5.33    156.12 o 
   9  17   5       71.29      351.96    175.43 o 
 -10  18   5       67.81     -215.70    215.70 o 
  -9  18   5        0.64     -215.70    215.70 o 
  -8  18   5      121.33       12.07    221.74 o 
  -7  18   5        7.41       31.68    199.11 o 
  -6  18   5      185.18      355.98    224.75 o 
  -5  18   5        1.33      -49.78    202.13 o 
  -4  18   5     1102.60      995.55    239.84 o 
  -3  18   5      646.73      736.10    226.26 o 
  -2  18   5      437.12      294.14    212.68 o 
  -1  18   5      868.33      784.44    107.84 o 
   0  18   5       41.51       96.93    101.83 o 
   1  18   5      122.64      119.18    202.13 o 
   2  18   5        3.61       31.51    113.85 o 
   3  18   5       53.92      189.68    187.80 o 
   4  18   5      461.89      568.52    144.05 o 
   5  18   5      298.15      457.85    166.68 o 
   6  18   5       16.31      -54.80    139.29 o 
   7  18   5        9.14       64.50    152.24 o 
   8  18   5       45.52      -19.80    159.39 o 
 -10  19   5      108.78      129.72    245.87 o 
  -9  19   5        3.12       66.37    214.19 o 
  -8  19   5      178.88      665.21    248.89 o 
  -7  19   5       25.66     -114.64    215.70 o 
  -6  19   5       13.11      346.93    226.26 o 
  -5  19   5     2221.11     1942.82    270.00 o 
  -4  19   5      575.60      366.54    220.23 o 
  -3  19   5       16.05      -52.79    202.13 o 
  -2  19   5        3.41     -185.53    185.53 o 
  -1  19   5      105.07      378.91    102.78 o 
   0  19   5     1216.64     1315.23    132.01 o 
   1  19   5       23.61       54.43    112.38 o 
   2  19   5      363.32      302.82    163.66 o 
   3  19   5      130.93      123.79    136.51 o 
   4  19   5      380.17      377.85    143.23 o 
   5  19   5      308.15      190.80    299.42 o 
   6  19   5       54.03       25.08    152.24 o 
   7  19   5      168.99      328.08    164.26 o 
   8  19   5       33.96       56.29    165.73 o 
  -9  20   5       23.59       57.32    236.82 o 
  -8  20   5        1.03       63.35    214.19 o 
  -7  20   5        0.91       13.58    221.74 o 
  -6  20   5        1.62      -12.07    221.74 o 
  -5  20   5       56.64      117.66    223.24 o 
  -4  20   5     1847.73     1838.74    282.07 o 
  -3  20   5       12.13      -52.79    206.65 o 
  -2  20   5      118.97     -135.76    200.62 o 
  -1  20   5      471.82      562.63    223.24 o 
   0  20   5      421.25      799.42    126.89 o 
   1  20   5      173.08        3.52    116.61 o 
   2  20   5      366.58      317.88    128.77 o 
   3  20   5        5.19       61.78    129.73 o 
   4  20   5      141.77       64.71    141.07 o 
   5  20   5       77.75       27.38    141.25 o 
   6  20   5       45.13      119.36    148.56 o 
   7  20   5      138.31      415.37    178.75 o 
  -9  21   5      138.32      144.81    251.90 o 
  -8  21   5      799.55     1374.16    291.12 o 
  -7  21   5      109.83      399.73    241.34 o 
  -6  21   5      123.96      260.95    233.80 o 
  -5  21   5     1205.34     1340.97    276.04 o 
  -4  21   5       54.90      -33.18    212.68 o 
  -3  21   5      487.23      586.77    230.79 o 
  -2  21   5        0.46      508.33    226.26 o 
  -1  21   5       87.69     -197.60    197.60 o 
   0  21   5     1863.61     1912.66    274.53 o 
   1  21   5        0.51      -67.73    164.42 o 
   2  21   5      322.77      140.54    127.47 o 
   3  21   5     1177.93     1026.70    157.91 o 
   4  21   5      323.65      694.26    160.65 o 
   5  21   5       22.98      -69.25    224.00 o 
   6  21   5       74.34      -19.76    230.79 o 
  -8  22   5       21.10      -54.30    239.84 o 
  -7  22   5      104.07     -150.84    230.79 o 
  -6  22   5       19.30      119.16    238.33 o 
  -5  22   5       67.11     -215.70    215.70 o 
  -4  22   5      107.48     -176.48    214.19 o 
  -3  22   5       84.25       46.76    214.19 o 
  -2  22   5       23.21      -98.05    209.67 o 
  -1  22   5       37.79       61.84    211.18 o 
   0  22   5      468.59      524.92    229.28 o 
   1  22   5       62.86       39.22    214.19 o 
   2  22   5      178.26      177.35    138.66 o 
   3  22   5       62.64       91.06    138.76 o 
   4  22   5      597.60      749.41    164.48 o 
   5  22   5       22.39       -5.87    184.78 o 
   6  22   5        9.68     -158.17    158.17 o 
  -7  23   5      132.27      254.92    260.95 o 
  -6  23   5        0.29     -206.65    206.65 o 
  -5  23   5       45.44     -158.38    224.75 o 
  -4  23   5        9.08      117.66    230.79 o 
  -3  23   5      129.09      147.82    224.75 o 
  -2  23   5      162.82        9.05    223.24 o 
  -1  23   5       26.23       52.79    214.19 o 
   0  23   5      201.70      395.20    226.26 o 
   1  23   5       57.79      -99.55    212.68 o 
   2  23   5       97.85      -24.13    229.28 o 
   3  23   5      761.91      674.26    245.87 o 
   4  23   5        0.17       75.16    146.04 o 
   5  23   5        1.00       72.92    279.05 o 
  -6  24   5      509.31      286.60    260.95 o 
  -5  24   5       62.30       40.73    241.34 o 
  -4  24   5      135.61      -95.03    221.74 o 
  -3  24   5      173.22      423.86    241.34 o 
  -2  24   5       54.58      -78.44    221.74 o 
  -1  24   5      368.27       12.07    220.23 o 
   0  24   5       23.14     -167.43    212.68 o 
   1  24   5      123.35     -138.77    220.23 o 
   2  24   5      416.95      690.85    257.94 o 
   3  24   5        2.44       95.03    224.75 o 
   4  24   5      412.48      479.67    260.95 o 
  -5  25   5      152.24      236.82    259.45 o 
  -4  25   5      136.19     -221.74    221.74 o 
  -3  25   5        1.63      274.53    242.85 o 
  -2  25   5       36.10      380.12    247.38 o 
  -1  25   5        9.83      191.57    242.85 o 
   0  25   5      112.55     -159.89    214.19 o 
   1  25   5      141.02       33.18    236.82 o 
   2  25   5       16.51     -174.97    235.31 o 
  -2  26   5       77.08       96.54    239.84 o 
  -1  26   5      442.66        0.00    248.89 o 
   0  26   5       81.39       79.95    251.90 o 
 -14   0   6      988.90     2227.91    301.68 o 
 -13   0   6        0.07     -140.28    211.18 o 
 -12   0   6     4287.18     4122.47    319.78 o 
 -11   0   6     2206.94     1607.96    230.79 o 
 -10   0   6      480.35      197.60    176.48 o 
  -9   0   6    11387.15    10635.76    381.63 o 
  -8   0   6     9671.49     9807.64    349.95 o 
  -7   0   6      213.25      119.16    134.25 o 
  -6   0   6    16994.82    16468.75    441.96 o 
  -5   0   6     8621.91     8101.64    283.58 o 
  -4   0   6      221.36      342.41    131.23 o 
  -3   0   6    10232.65    10216.42    321.29 o 
  -2   0   6    10025.00    10552.79    333.36 o 
  -1   0   6     4814.18     4120.96    242.85 o 
   0   0   6    12935.91    12922.50    395.20 o 
   1   0   6     9194.43    10228.49    363.53 o 
   2   0   6     8914.86     9107.74    360.51 o 
   3   0   6    16309.82    17025.36    511.35 o 
   4   0   6     5830.59     6549.49    348.44 o 
   5   0   6      840.05      711.97    193.08 o 
   6   0   6     2091.95     1443.54    241.34 o 
   7   0   6     8283.49     8447.06    435.93 o 
   9   0   6     1629.18     1508.40    268.50 o 
  10   0   6      946.67      692.36    244.36 o 
  11   0   6      422.86      428.39    236.82 o 
 -14   1   6      763.52      549.14    265.48 o 
 -13   1   6     1815.56     2167.85    200.49 o 
 -12   1   6     2187.37     1868.36    203.63 o 
 -11   1   6     1523.85     1297.55    190.81 o 
 -10   1   6    10379.24     8678.82    262.90 o 
  -9   1   6     5160.34     5526.21    213.85 o 
  -8   1   6      867.77      592.32    108.65 o 
  -7   1   6    17416.99    16045.20    314.11 o 
  -6   1   6      143.85      199.13     84.61 o 
  -5   1   6    11311.79    12060.12    250.10 o 
  -4   1   6    22073.95    23894.38    391.29 o 
  -3   1   6        1.61       48.09     70.39 o 
  -2   1   6    14351.43    13824.02    218.97 o 
  -1   1   6    25550.00    26024.98    446.49 o 
   0   1   6      164.83      299.10    109.32 o 
   1   1   6     8939.92     7570.95    371.82 o 
   2   1   6    19099.32    18551.86    506.82 o 
   3   1   6     1211.45     1274.97    135.91 o 
   4   1   6    11500.10    10494.37    279.39 o 
   5   1   6     5550.67     4948.54    217.88 o 
   6   1   6      785.93      960.85    185.53 o 
   7   1   6     5458.66     5422.06    268.17 o 
   8   1   6     1997.47     1748.24    263.97 o 
   9   1   6       12.77     -101.06    193.08 o 
  10   1   6     1059.30      831.28    178.46 o 
  11   1   6      350.02      554.84    172.23 o 
 -14   2   6      779.75      807.69    178.25 o 
 -13   2   6      103.18       70.16    140.00 o 
 -12   2   6     3349.04     4316.48    303.94 o 
 -11   2   6     1223.64      933.74    144.75 o 
 -10   2   6       17.90      434.23    120.77 o 
  -9   2   6     3138.59     2731.95    163.75 o 
  -8   2   6     2408.84     2822.88    173.47 o 
  -7   2   6      323.00      174.67     91.26 o 
  -6   2   6    10199.23     8912.54    451.77 o 
  -5   2   6     7828.51     7988.79    201.44 o 
  -4   2   6     2755.32     2640.31    105.51 o 
  -3   2   6    35645.13    36526.23    436.16 o 
  -2   2   6     9627.33    10065.55    183.45 o 
  -1   2   6      897.44      819.93     94.37 o 
   0   2   6    37180.14    38299.48    579.99 o 
   1   2   6     6957.73     6880.95    276.04 o 
   2   2   6      119.37      157.91    116.03 o 
   3   2   6    12841.27    12524.26    306.65 o 
   4   2   6     4601.76     4935.42    221.32 o 
   5   2   6     2691.63     2096.89    172.75 o 
   6   2   6     7188.01     6630.23    261.26 o 
   7   2   6      423.67      494.76    232.29 o 
   8   2   6     3468.32     3019.24    223.80 o 
   9   2   6     6066.63     6160.32    416.32 o 
  10   2   6        2.51      127.05    160.52 o 
  11   2   6     1375.79     1274.83    196.90 o 
 -14   3   6      830.05      300.36    165.42 o 
 -13   3   6     1504.10     1793.69    475.90 o 
 -12   3   6      174.81       -5.47    165.17 o 
 -11   3   6     2307.82     2285.40    174.75 o 
 -10   3   6     1905.74     1777.72    260.95 o 
  -9   3   6      500.78      530.58    220.23 o 
  -8   3   6     4738.98     3926.30    225.51 o 
  -7   3   6    11408.05    11220.59    418.58 o 
  -6   3   6      762.37     1012.11    103.29 o 
  -5   3   6       45.42     -134.25    134.25 o 
  -4   3   6    11785.20    11603.57    189.15 o 
  -3   3   6     1304.25     1478.73     82.51 o 
  -2   3   6    12093.45    11873.64    195.94 o 
  -1   3   6    13786.52    14059.89    226.14 o 
   0   3   6      666.02      864.26    112.92 o 
   1   3   6    15121.69    14800.17    306.48 o 
   2   3   6     2698.70     2386.38    150.29 o 
   3   3   6        1.03      -12.00    102.89 o 
   4   3   6     3235.04     3002.76    180.25 o 
   5   3   6     5224.59     4806.85    233.52 o 
   6   3   6     1984.59     1686.03    238.33 o 
   7   3   6      371.70      334.87    220.23 o 
   8   3   6     2738.00     2760.50    217.58 o 
   9   3   6      200.17       97.61    166.92 o 
  10   3   6     2880.95     2598.98    327.32 o 
  11   3   6     1720.88     1612.59    246.62 o 
 -14   4   6     1442.97     1639.65    197.49 o 
 -13   4   6      227.16       53.06    144.81 o 
 -12   4   6     3206.54     3350.84    207.93 o 
 -11   4   6     3067.34     2707.06    182.85 o 
 -10   4   6      743.71      911.13    190.81 o 
  -9   4   6     1810.98     1884.17    273.02 o 
  -8   4   6     4928.10     5351.38    186.84 o 
  -7   4   6       34.31       77.51     84.27 o 
  -6   4   6    10912.97    10194.30    250.40 o 
  -5   4   6    15295.37    16288.00    338.41 o 
  -4   4   6      775.92      614.93     69.19 o 
  -3   4   6    28283.26    28273.09    347.01 o 
  -2   4   6     4804.83     4939.15    132.83 o 
  -1   4   6     4386.88     4277.08    161.24 o 
   0   4   6    22643.30    22542.67    386.79 o 
   1   4   6     2376.31     2371.40    560.37 o 
   2   4   6     3225.34     4006.22    186.62 o 
   3   4   6     6087.36     5348.65    216.32 o 
   4   4   6     6350.61     6096.98    238.33 o 
   5   4   6      428.08      407.15    130.56 o 
   6   4   6     2852.37     2597.47    294.14 o 
   7   4   6        1.21        6.76    129.33 o 
   8   4   6     1298.75     1331.22    189.28 o 
   9   4   6     3450.37     3074.30    375.59 o 
  10   4   6       55.35       55.81    242.85 o 
  11   4   6      654.65      494.64    171.79 o 
 -14   5   6      206.57      246.35    159.61 o 
 -13   5   6     1138.88     1397.87    638.81 o 
 -12   5   6     1210.17     1231.76    206.65 o 
 -11   5   6      790.00      934.27    143.87 o 
 -10   5   6     1407.25     1089.28    139.16 o 
  -9   5   6     2536.76     2797.88    175.73 o 
  -8   5   6     3684.60     3815.37    170.01 o 
  -7   5   6     3781.53     3692.70    154.03 o 
  -6   5   6     9778.22    10121.51    221.76 o 
  -5   5   6     3783.71     3499.21    107.82 o 
  -4   5   6      277.90      293.26     78.72 o 
  -3   5   6     2843.13     3060.95    121.14 o 
  -2   5   6    14578.32    13906.27    208.65 o 
  -1   5   6    13929.84    13942.40    220.14 o 
   0   5   6     1235.66     1312.04    120.70 o 
   1   5   6     1313.44     1061.04    124.51 o 
   2   5   6    18938.26    17949.13    359.24 o 
   3   5   6     6356.23     6825.62    227.70 o 
   4   5   6     3493.76     3129.76    175.83 o 
   5   5   6     7755.00     6998.99    383.13 o 
   6   5   6      550.27      511.98    145.05 o 
   7   5   6     2449.58     2287.31    196.30 o 
   8   5   6     1180.03     1150.14    331.85 o 
   9   5   6      120.42      192.37    162.53 o 
  10   5   6     2035.23     1451.38    202.71 o 
  11   5   6      137.25     -108.61    247.38 o 
 -14   6   6      782.71      864.32    271.51 o 
 -13   6   6      227.66      154.78    145.53 o 
 -12   6   6     3150.47     3011.26    200.71 o 
 -11   6   6     2649.05     2359.59    179.04 o 
 -10   6   6      457.23      429.94    121.75 o 
  -9   6   6     4539.28     3655.00    184.46 o 
  -8   6   6     3029.47     3136.42    160.68 o 
  -7   6   6       86.17      372.47     88.39 o 
  -6   6   6     9875.43     9462.84    164.45 o 
  -5   6   6     5065.69     5290.90    115.65 o 
  -4   6   6      180.85      129.35     48.81 o 
  -3   6   6     7989.13     7241.57    132.10 o 
  -2   6   6     2372.79     2483.13     99.83 o 
  -1   6   6     5844.48     5465.22    194.41 o 
   0   6   6     8740.15     8543.35    225.42 o 
   1   6   6      992.24     1852.62    214.19 o 
   2   6   6     4300.13     3875.38    242.10 o 
   3   6   6     9503.44     8519.47    349.95 o 
   4   6   6     1108.91     1156.95    199.11 o 
   5   6   6     1833.96     1618.37    154.12 o 
   6   6   6     1422.47      824.44    236.82 o 
   7   6   6     1491.85     1533.55    187.44 o 
   8   6   6     1177.94     1114.46    187.72 o 
   9   6   6     1946.39     1768.36    199.63 o 
  10   6   6      231.68      280.63    177.59 o 
  11   6   6      347.48      322.80    245.87 o 
 -14   7   6       89.51       36.20    238.33 o 
 -13   7   6     1278.67     1331.92    285.09 o 
 -12   7   6      107.00      163.15    135.37 o 
 -11   7   6      850.92      763.35    139.31 o 
 -10   7   6     8490.13     7247.51    419.34 o 
  -9   7   6       14.47       86.46     99.00 o 
  -8   7   6     1731.59     1673.76    124.88 o 
  -7   7   6     9859.80     9139.61    214.50 o 
  -6   7   6      360.57      625.98     79.46 o 
  -5   7   6     5768.35     5790.28    148.37 o 
  -4   7   6     3569.33     3434.83     90.97 o 
  -3   7   6     4066.06     4275.88    120.63 o 
  -2   7   6     8007.86     7560.26    177.38 o 
  -1   7   6    13776.44    14241.42    217.44 o 
   0   7   6     1183.95     1240.17    137.26 o 
   1   7   6     5172.70     5123.05    570.93 o 
   2   7   6     8707.68     7946.27    360.51 o 
   3   7   6      997.73     1127.87    298.66 o 
   4   7   6     3780.71     3532.55    309.22 o 
   5   7   6     2210.06     2166.73    172.24 o 
   6   7   6     1606.39     1625.71    176.28 o 
   7   7   6     3442.09     3273.61    272.27 o 
   8   7   6     3949.77     3545.51    237.74 o 
   9   7   6      145.18      128.48    242.85 o 
  10   7   6      924.28      885.22    196.53 o 
  11   7   6      146.62      -16.59    259.45 o 
 -13   8   6       52.57      316.76    241.34 o 
 -12   8   6     2839.81     2751.20    196.29 o 
 -11   8   6     2108.79     1845.05    161.58 o 
 -10   8   6       18.69      -55.90    124.44 o 
  -9   8   6     2365.10     1733.73    131.15 o 
  -8   8   6     1297.04     1243.07    112.83 o 
  -7   8   6      551.67      571.26     82.48 o 
  -6   8   6     6983.23     6665.51    121.96 o 
  -5   8   6     6812.28     6876.81    316.76 o 
  -4   8   6     4703.81     4887.23    280.56 o 
  -3   8   6     9264.04     8982.54    369.56 o 
  -2   8   6    10651.69    11327.94    352.97 o 
  -1   8   6       17.67      -79.56     79.56 o 
   0   8   6     8028.93     7418.33    327.32 o 
   1   8   6      127.17        4.00     88.14 o 
   2   8   6     2624.92     2366.21    146.06 o 
   3   8   6    10761.19    10463.37    271.69 o 
   4   8   6     3210.52     2995.62    178.68 o 
   5   8   6     1137.21      999.65    144.95 o 
   6   8   6     3897.69     3247.75    395.96 o 
   7   8   6     3238.62     3182.97    224.86 o 
   8   8   6      557.87      886.43    324.31 o 
   9   8   6     2864.09     2683.78    228.74 o 
  10   8   6       56.50      384.25    180.10 o 
  11   8   6      901.77      983.86    195.15 o 
 -13   9   6     1966.97     2122.32    301.68 o 
 -12   9   6      389.69      199.11    230.79 o 
 -11   9   6     1792.91     1702.93    155.63 o 
 -10   9   6     6474.24     5711.84    218.13 o 
  -9   9   6      777.52      935.22    138.02 o 
  -8   9   6     2368.53     2293.17    217.96 o 
  -7   9   6     7703.75     7247.01    178.66 o 
  -6   9   6     1577.31     1663.77    220.23 o 
  -5   9   6     5774.23     5359.36    315.26 o 
  -4   9   6     4913.74     4893.26    307.71 o 
  -3   9   6      513.30      544.53    170.45 o 
  -2   9   6    14821.15    14603.20    196.56 o 
  -1   9   6    17340.47    17018.15    238.62 o 
   0   9   6     1147.97     1173.59    121.43 o 
   1   9   6    13314.53    13629.09    289.58 o 
   2   9   6     2934.12     2456.06    148.93 o 
   3   9   6      204.61      111.41    168.19 o 
   4   9   6     4452.99     4698.25    214.36 o 
   5   9   6     1396.56     1428.43    162.81 o 
   6   9   6      274.38      380.68    148.77 o 
   7   9   6      527.31      524.17    281.32 o 
   8   9   6     2835.85     2343.25    209.24 o 
   9   9   6      107.88      177.61    170.62 o 
  10   9   6     1429.58     1358.23    203.78 o 
 -13  10   6      591.02      493.25    238.33 o 
 -12  10   6     1695.23     1693.94    291.12 o 
 -11  10   6     1183.97     1197.67    257.94 o 
 -10  10   6        4.36      -87.49    200.62 o 
  -9  10   6     1479.70     1030.68    114.79 o 
  -8  10   6     2980.01     3240.46    145.04 o 
  -7  10   6      343.45      282.07    188.55 o 
  -6  10   6    10813.73    10145.53    416.32 o 
  -5  10   6     3091.71     3231.00    265.48 o 
  -4  10   6     2362.12     2120.82    229.28 o 
  -3  10   6    12465.16    12738.47    431.40 o 
  -2  10   6      348.86      262.48     42.17 o 
  -1  10   6     5980.04     6228.44    145.00 o 
   0  10   6    10553.44    10387.81    371.82 o 
   1  10   6       11.20      139.34     92.25 o 
   2  10   6     1277.87     1191.61    144.05 o 
   3  10   6     8826.15     9349.25    265.59 o 
   4  10   6     1505.88     1487.36    151.18 o 
   5  10   6     1001.43     1233.36    154.57 o 
   6  10   6     2362.34     2136.17    187.14 o 
   7  10   6      260.07       30.03    149.83 o 
   8  10   6     1943.53     1982.70    213.74 o 
   9  10   6     1356.60     1031.96    195.72 o 
  10  10   6        4.20       85.71    175.16 o 
 -13  11   6     1692.99     2230.93    327.32 o 
 -12  11   6       66.85      135.76    238.33 o 
 -11  11   6     1822.09     2188.69    303.19 o 
 -10  11   6     1434.58     1102.64    256.43 o 
  -9  11   6      313.53      953.31    239.84 o 
  -8  11   6     4547.78     3908.27    321.29 o 
  -7  11   6     2914.14     3199.32    294.14 o 
  -6  11   6      179.54      328.83    173.47 o 
  -5  11   6     5373.26     4114.93    283.58 o 
  -4  11   6     1876.52     1776.90    226.26 o 
  -3  11   6        3.05       22.63    159.89 o 
  -2  11   6     6920.34     7006.54    351.46 o 
  -1  11   6     6090.57     5239.68    121.51 o 
   0  11   6       16.04       94.08     80.40 o 
   1  11   6     1464.01     1060.84    126.71 o 
   2  11   6     6012.09     5410.75    268.50 o 
   3  11   6      119.16      138.01    105.45 o 
   4  11   6     3913.53     3801.26    197.98 o 
   5  11   6     5774.55     5426.08    324.31 o 
   6  11   6      129.01      248.70    139.16 o 
   7  11   6     1939.01     1737.66    257.94 o 
   8  11   6     1018.66      770.86    183.32 o 
   9  11   6      710.49      681.45    178.66 o 
  10  11   6     2429.88     2386.05    456.29 o 
 -12  12   6     1584.69     1630.58    298.66 o 
 -11  12   6     1833.22     1669.80    286.60 o 
 -10  12   6      302.28      438.95    230.79 o 
  -9  12   6      542.39      463.08    226.26 o 
  -8  12   6     2581.76     3412.01    319.78 o 
  -7  12   6       60.74     -117.66    181.01 o 
  -6  12   6     2776.13     2170.59    245.87 o 
  -5  12   6     2700.98     2724.18    266.99 o 
  -4  12   6       62.16      215.70    173.47 o 
  -3  12   6    12102.35    11842.48    429.90 o 
  -2  12   6     1359.59      965.38    206.65 o 
  -1  12   6     3246.86     3194.08    136.59 o 
   0  12   6    11969.64    11431.53    254.84 o 
   1  12   6     1523.90     1571.78    128.35 o 
   2  12   6      847.06      730.30    207.41 o 
   3  12   6     3184.91     2971.14    172.82 o 
   4  12   6      860.74      942.86    230.03 o 
   5  12   6     1110.80     1406.05    166.44 o 
   6  12   6     2285.66     2364.13    197.75 o 
   7  12   6        7.16       49.16    181.76 o 
   8  12   6      799.63     1123.27    184.07 o 
   9  12   6     2832.63     2707.65    237.85 o 
  10  12   6       89.98      206.05    179.65 o 
 -12  13   6      282.28      266.99    226.26 o 
 -11  13   6      725.60      853.76    248.89 o 
 -10  13   6     2993.34     2620.10    307.71 o 
  -9  13   6        4.57      200.62    194.58 o 
  -8  13   6     2088.21     2525.07    292.63 o 
  -7  13   6     6037.53     6084.90    378.61 o 
  -6  13   6      608.93      761.74    217.21 o 
  -5  13   6     1717.38     1274.60    214.19 o 
  -4  13   6     4667.11     5122.54    318.27 o 
  -3  13   6      713.52      760.24    187.04 o 
  -2  13   6     3015.12     2991.17    257.94 o 
  -1  13   6      586.36      657.41     85.02 o 
   0  13   6      207.41      182.80     91.77 o 
   1  13   6     3969.80     3519.87    169.38 o 
   2  13   6     1703.43     1835.92    146.39 o 
   3  13   6      545.26      209.93    153.86 o 
   4  13   6     2175.72     2262.17    174.90 o 
   5  13   6     2150.02     1922.15    181.90 o 
   6  13   6       88.47      232.48    146.31 o 
   7  13   6     2040.98     1746.15    245.87 o 
   8  13   6     2204.17     2184.77    219.34 o 
   9  13   6        6.10       84.10    168.99 o 
 -12  14   6     1016.56      950.29    262.46 o 
 -11  14   6     1714.15     1595.89    301.68 o 
 -10  14   6       36.30      310.73    233.80 o 
  -9  14   6     1642.89     1817.63    265.48 o 
  -8  14   6     1076.80     1143.37    232.29 o 
  -7  14   6       12.18     -135.76    190.06 o 
  -6  14   6     1932.70     2202.27    274.53 o 
  -5  14   6     1933.64     2022.77    256.43 o 
  -4  14   6     1954.30     2125.34    260.95 o 
  -3  14   6     2602.81     2396.85    248.89 o 
  -2  14   6     2264.06     2214.34    256.43 o 
  -1  14   6     5333.11     5335.45    177.99 o 
   0  14   6     2002.89     1723.19    162.15 o 
   1  14   6     2048.68     2039.38    144.53 o 
   2  14   6      554.81      468.13    115.85 o 
   3  14   6     2388.85     1999.06    158.63 o 
   4  14   6     1302.43     1448.10    162.36 o 
   5  14   6        3.53      -28.71    135.52 o 
   6  14   6     1444.74     1103.41    171.36 o 
   7  14   6      918.25      707.88    170.73 o 
   8  14   6      115.60      -17.38    161.00 o 
   9  14   6      814.62     1189.13    247.38 o 
 -12  15   6      223.61      193.08    250.40 o 
 -11  15   6      326.78      316.76    254.92 o 
 -10  15   6     2783.53     2899.15    334.87 o 
  -9  15   6      459.78      383.13    232.29 o 
  -8  15   6      464.49      549.06    215.70 o 
  -7  15   6     1988.13     1696.95    254.92 o 
  -6  15   6      605.58     1003.09    230.79 o 
  -5  15   6     1786.82     1387.73    247.38 o 
  -4  15   6     2423.55     2372.72    262.46 o 
  -3  15   6      954.84     1366.61    226.26 o 
  -2  15   6     4158.69     4151.13    319.78 o 
  -1  15   6     9857.27     9616.80    339.39 o 
   0  15   6       73.91      210.30    158.38 o 
   1  15   6     2478.04     2434.82    155.15 o 
   2  15   6     5504.88     5044.46    214.36 o 
   3  15   6      110.59      124.78    116.96 o 
   4  15   6     4011.02     3426.91    206.03 o 
   5  15   6      412.76      301.80    142.43 o 
   6  15   6       64.01     -126.71    198.36 o 
   7  15   6     2842.34     2506.48    322.04 o 
   8  15   6      551.84      247.74    167.42 o 
   9  15   6        2.47     -140.80    169.70 o 
 -11  16   6      196.22      176.48    224.75 o 
 -10  16   6      137.09      -93.52    203.63 o 
  -9  16   6     3739.47     3408.99    342.41 o 
  -8  16   6      789.85     1073.98    256.43 o 
  -7  16   6      522.71      536.99    214.19 o 
  -6  16   6     7962.50     7736.60    422.35 o 
  -5  16   6     1261.62     1909.64    271.51 o 
  -4  16   6      252.92      363.53    215.70 o 
  -3  16   6      579.26      938.23    227.77 o 
  -2  16   6      687.55      641.07    217.21 o 
  -1  16   6     3957.28     3399.51    150.18 o 
   0  16   6      456.37      227.17    126.71 o 
   1  16   6       99.10       94.48    105.75 o 
   2  16   6     1723.24     1624.14    150.80 o 
   3  16   6     5648.40     5128.31    230.79 o 
   4  16   6      335.59      251.52    139.53 o 
   5  16   6      410.68      488.23    184.03 o 
   6  16   6     2251.53     2614.39    206.17 o 
   7  16   6      748.57      630.57    170.30 o 
   8  16   6      914.36      474.56    175.26 o 
 -11  17   6      527.28      155.37    239.84 o 
 -10  17   6     1825.22     2101.21    319.78 o 
  -9  17   6      333.03      440.45    227.77 o 
  -8  17   6     1461.35     1083.03    265.48 o 
  -7  17   6     2460.39     1906.62    285.09 o 
  -6  17   6       31.76      337.88    218.72 o 
  -5  17   6     2768.20     3181.22    321.29 o 
  -4  17   6     3360.31     3674.47    318.27 o 
  -3  17   6      206.93     -110.11    197.60 o 
  -2  17   6     3494.05     4304.98    339.39 o 
  -1  17   6    15499.15    15710.12    307.76 o 
   0  17   6       24.10      135.68    101.25 o 
   1  17   6      421.20      440.51    118.32 o 
   2  17   6     5323.26     5113.97    263.22 o 
   3  17   6      144.70       40.45    126.07 o 
   4  17   6     2405.67     2136.75    274.53 o 
   5  17   6     1186.58     1160.54    166.94 o 
   6  17   6       11.12       38.81    144.96 o 
   7  17   6     1451.38     1444.41    195.11 o 
   8  17   6      461.74      147.51    172.75 o 
 -10  18   6        3.12     -101.06    230.79 o 
  -9  18   6      791.48      981.97    271.51 o 
  -8  18   6     1038.52     1080.02    256.43 o 
  -7  18   6        3.50      242.85    233.80 o 
  -6  18   6     3986.53     3418.04    328.83 o 
  -5  18   6     3915.98     4440.74    368.05 o 
  -4  18   6       46.06     -141.79    205.14 o 
  -3  18   6     5151.07     5593.16    351.46 o 
  -2  18   6     5454.08     5255.28    381.63 o 
  -1  18   6      101.44      -90.50    200.62 o 
   0  18   6     3806.30     3776.43    182.11 o 
   1  18   6      587.35      565.06    124.83 o 
   2  18   6     1277.50     1289.15    151.59 o 
   3  18   6     2993.63     3197.76    198.59 o 
   4  18   6     1746.88     1679.74    178.14 o 
   5  18   6      933.95      794.11    207.41 o 
   6  18   6     2134.23     2215.55    202.83 o 
   7  18   6      636.84      172.15    286.60 o 
 -10  19   6     1506.53     1173.54    276.04 o 
  -9  19   6      253.02      523.42    233.80 o 
  -8  19   6     1266.96     1089.07    280.56 o 
  -7  19   6     4158.32     5131.59    405.76 o 
  -6  19   6      973.43     1405.83    265.48 o 
  -5  19   6     2194.91     1917.18    288.11 o 
  -4  19   6     2355.38     2206.79    297.16 o 
  -3  19   6       12.94       33.18    211.18 o 
  -2  19   6     3824.41     2850.88    316.76 o 
  -1  19   6     2736.83     2147.97    283.58 o 
   0  19   6      142.46      244.43    110.01 o 
   1  19   6     5001.57     5000.04    215.01 o 
   2  19   6      560.18      545.97    133.66 o 
   3  19   6     1500.06     1404.89    163.76 o 
   4  19   6     2271.65     2423.17    197.08 o 
   5  19   6      770.50      910.24    469.87 o 
   6  19   6        5.40      278.93    158.66 o 
   7  19   6      829.73      890.46    185.55 o 
  -9  20   6      680.79      929.18    285.09 o 
  -8  20   6      860.51     1463.15    297.16 o 
  -7  20   6      105.96      -48.27    212.68 o 
  -6  20   6     2103.97     2446.63    325.82 o 
  -5  20   6     1290.89     1493.32    283.58 o 
  -4  20   6     2674.30     1879.47    292.63 o 
  -3  20   6     3371.27     3179.72    331.85 o 
  -2  20   6     1788.67     2031.82    276.04 o 
  -1  20   6     1842.65     1396.78    268.50 o 
   0  20   6     2480.15     2511.49    298.66 o 
   1  20   6      316.33      297.81    127.80 o 
   2  20   6      980.53     1206.92    155.67 o 
   3  20   6     2974.81     3136.79    343.16 o 
   4  20   6     1140.03     1037.58    169.24 o 
   5  20   6      418.11      290.75    152.25 o 
   6  20   6     1325.01     1321.19    186.07 o 
  -8  21   6      524.73       18.10    241.34 o 
  -7  21   6     3487.45     3200.83    365.03 o 
  -6  21   6      558.26      966.89    271.51 o 
  -5  21   6      427.19      289.61    238.33 o 
  -4  21   6     3282.07     3614.14    351.46 o 
  -3  21   6      231.82      733.08    245.87 o 
  -2  21   6      699.11      371.07    238.33 o 
  -1  21   6     3566.56     3318.49    337.88 o 
   0  21   6        0.80        3.02    215.70 o 
   1  21   6     1963.01     2022.77    291.12 o 
   2  21   6     2893.88     2890.06    431.40 o 
   3  21   6      105.11      103.22    142.54 o 
   4  21   6     2645.25     2511.84    205.07 o 
   5  21   6      707.04      924.06    167.30 o 
   6  21   6       25.65       93.70    160.68 o 
  -8  22   6      899.91     1733.16    316.76 o 
  -7  22   6       84.81      244.36    236.82 o 
  -6  22   6     2672.22     3422.57    357.49 o 
  -5  22   6     1654.85     1205.21    285.09 o 
  -4  22   6        6.58       63.35    233.80 o 
  -3  22   6     1702.98     2090.65    294.14 o 
  -2  22   6     1499.35     1633.60    285.09 o 
  -1  22   6       74.42     -176.48    188.55 o 
   0  22   6     1310.47     1921.71    291.12 o 
   1  22   6     2024.03     2276.18    304.70 o 
   2  22   6       14.09      488.72    239.84 o 
   3  22   6     2220.92     2645.74    316.76 o 
   4  22   6     1769.23     2068.62    196.60 o 
   5  22   6      168.62      227.50    158.70 o 
  -7  23   6     1349.10     1862.88    328.83 o 
  -6  23   6      389.22      627.50    273.02 o 
  -5  23   6      528.80      476.66    241.34 o 
  -4  23   6     1657.03     1689.41    297.16 o 
  -3  23   6      141.10      212.68    241.34 o 
  -2  23   6     1238.01     1543.10    285.09 o 
  -1  23   6     2949.60     4142.08    369.56 o 
   0  23   6      129.08      141.79    235.31 o 
   1  23   6     1124.03     1128.29    263.97 o 
   2  23   6      896.19      865.82    257.94 o 
   3  23   6       21.75      279.05    247.38 o 
   4  23   6     1844.51     1279.13    304.70 o 
  -5  24   6     1151.83     1238.40    300.17 o 
  -4  24   6      140.36      -16.59    245.87 o 
  -3  24   6     1537.00     2069.53    316.76 o 
  -2  24   6     1461.58     1105.66    277.55 o 
  -1  24   6      230.45      443.47    244.36 o 
   0  24   6     2281.60     2783.01    327.32 o 
   1  24   6      458.59      298.66    236.82 o 
   2  24   6      162.71      315.26    251.90 o 
   3  24   6     1180.87     1203.71    277.55 o 
  -4  25   6     1035.13     1028.73    288.11 o 
  -3  25   6        4.70      -57.32    244.36 o 
  -2  25   6     1003.72      926.16    280.56 o 
  -1  25   6     2431.63     2500.93    330.34 o 
   0  25   6       27.85      328.83    244.36 o 
   1  25   6      766.75      654.65    268.50 o 
 -14   1   7        1.57      -60.71    156.12 o 
 -13   1   7        1.70       11.14    174.97 o 
 -12   1   7        6.54      -47.42    125.16 o 
 -11   1   7        3.62      202.03    127.38 o 
 -10   1   7      219.22       79.95    116.26 o 
  -9   1   7      345.11      493.28    122.04 o 
  -8   1   7       18.70       69.47    101.18 o 
  -7   1   7       32.86       77.54     88.22 o 
  -6   1   7        9.88       25.47    138.02 o 
  -5   1   7        1.75        5.80     86.32 o 
  -4   1   7     1453.15     1502.77    115.63 o 
  -3   1   7     1333.15     1334.12    115.28 o 
  -2   1   7      902.90      980.62    159.14 o 
  -1   1   7     1947.33     2027.03    179.50 o 
   0   1   7     1066.35      997.30    125.30 o 
   1   1   7        1.65       49.99    108.07 o 
   2   1   7       57.83      -41.54    110.36 o 
   3   1   7       88.06      135.33    113.59 o 
   4   1   7       26.16       33.09    184.03 o 
   5   1   7     1024.45      834.98    152.83 o 
   6   1   7      186.66       98.58    141.67 o 
   7   1   7      112.31        1.94    139.53 o 
   8   1   7      332.40      342.41    235.31 o 
   9   1   7        8.59       48.27    221.74 o 
  10   1   7       11.00        5.13    166.86 o 
  11   1   7       93.44       21.81    176.90 o 
 -14   2   7       31.26     -146.71    146.71 o 
 -13   2   7       38.00     -133.33    133.33 o 
 -12   2   7       22.13     -100.41    161.40 o 
 -11   2   7      819.73     1078.11    145.94 o 
 -10   2   7     1275.88     1513.60    285.09 o 
  -9   2   7      768.67      696.07    279.05 o 
  -8   2   7      802.06      867.48    116.18 o 
  -7   2   7      205.61      102.80     92.34 o 
  -6   2   7      279.33      191.95     90.63 o 
  -5   2   7       90.08      164.81     88.38 o 
  -4   2   7       20.93      -36.48    113.88 o 
  -3   2   7     1262.82     1289.54    115.19 o 
  -2   2   7      219.39      218.75     93.57 o 
  -1   2   7     1835.64     2109.68    138.22 o 
   0   2   7      215.24      202.72    110.36 o 
   1   2   7     1848.63     1964.74    218.72 o 
   2   2   7       31.71      -73.10    146.32 o 
   3   2   7       39.74      -10.22    116.15 o 
   4   2   7      518.79      558.04    140.79 o 
   5   2   7      177.31      341.41    201.37 o 
   6   2   7     1812.97     1900.36    206.65 o 
   7   2   7     1726.45     1621.13    193.50 o 
   8   2   7       11.09      158.38    214.19 o 
   9   2   7       36.14       60.01    157.79 o 
  10   2   7       82.71     -159.89    233.80 o 
  11   2   7      140.71       -8.55    348.44 o 
 -14   3   7       66.43      -16.68    151.28 o 
 -13   3   7        1.41       16.97    145.24 o 
 -12   3   7      350.96      161.33    137.15 o 
 -11   3   7      374.48      330.43    130.01 o 
 -10   3   7     2081.89     2363.55    166.00 o 
  -9   3   7      188.17      301.71    112.64 o 
  -8   3   7      505.21      459.03    159.89 o 
  -7   3   7        6.88      -28.36     85.89 o 
  -6   3   7     1808.05     2078.74    138.77 o 
  -5   3   7      930.70     1108.31    107.28 o 
  -4   3   7      621.40      601.29    125.95 o 
  -3   3   7        1.17      132.81     90.83 o 
  -2   3   7      527.05      689.36    104.29 o 
  -1   3   7     1925.30     2043.43    134.09 o 
   0   3   7       83.47      242.86    171.96 o 
   1   3   7      413.25      437.08    158.38 o 
   2   3   7      852.27      892.60    151.59 o 
   3   3   7     2058.62     2087.51    162.03 o 
   4   3   7       16.66     -110.54    110.54 o 
   5   3   7     1509.57     1490.04    187.04 o 
   6   3   7      399.03      256.89    140.23 o 
   7   3   7       21.97      -49.78    197.60 o 
   8   3   7       22.13       27.15    152.52 o 
   9   3   7      503.18      548.49    210.42 o 
  10   3   7       23.63      187.04    226.26 o 
  11   3   7       18.88     -169.05    169.05 o 
 -14   4   7       40.97     -145.82    145.82 o 
 -13   4   7       13.88      -39.81    138.74 o 
 -12   4   7      681.19      750.04    148.83 o 
 -11   4   7      402.56      153.16    125.42 o 
 -10   4   7       41.99     -106.64    106.64 o 
  -9   4   7      992.74      750.16    118.80 o 
  -8   4   7     2401.47     2258.24    138.76 o 
  -7   4   7      400.36      485.67    147.82 o 
  -6   4   7      549.20      407.78     91.81 o 
  -5   4   7        1.42       22.39     81.96 o 
  -4   4   7      115.59       94.29     84.22 o 
  -3   4   7        0.09      105.99    112.38 o 
  -2   4   7     1585.56     1989.02    129.67 o 
  -1   4   7      217.45       98.43    101.45 o 
   0   4   7      101.77      161.54    103.05 o 
   1   4   7      184.43      288.54    147.07 o 
   2   4   7      180.31      234.56    111.99 o 
   3   4   7     1110.65     1238.47    224.75 o 
   4   4   7       32.41      164.81    123.67 o 
   5   4   7      977.94     1123.35    164.73 o 
   6   4   7       42.82      390.68    229.28 o 
   7   4   7     1203.40     1283.74    183.27 o 
   8   4   7      485.21      178.51    158.37 o 
   9   4   7       54.40     -162.95    164.48 o 
  10   4   7       21.15      -96.03    163.60 o 
  11   4   7      132.49      257.48    257.18 o 
 -14   5   7      220.17      150.84    235.31 o 
 -13   5   7       12.14       28.43    139.84 o 
 -12   5   7       47.34      138.55    162.15 o 
 -11   5   7       48.41        6.03    119.58 o 
 -10   5   7       53.00      -58.10    141.04 o 
  -9   5   7       52.95      173.66    107.94 o 
  -8   5   7      418.64      699.86    106.55 o 
  -7   5   7      647.61      834.65    104.91 o 
  -6   5   7       98.40      203.74     85.60 o 
  -5   5   7       90.20       14.51     79.45 o 
  -4   5   7      510.44      760.85     69.79 o 
  -3   5   7      587.12      655.49     71.26 o 
  -2   5   7      254.44      242.98     94.57 o 
  -1   5   7       21.37      111.45     92.06 o 
   0   5   7      204.51      229.21    101.66 o 
   1   5   7       64.75      267.07    112.52 o 
   2   5   7       12.28      -20.85    103.89 o 
   3   5   7      223.66      107.19    115.13 o 
   4   5   7      673.18      525.55    130.63 o 
   5   5   7        9.56       49.78    179.50 o 
   6   5   7        3.22       38.17    133.13 o 
   7   5   7      285.23      269.56    157.59 o 
   8   5   7      993.25     1290.28    345.42 o 
   9   5   7       94.50      210.83    160.39 o 
  10   5   7       14.36       73.91    373.33 o 
 -13   6   7      161.94      466.10    236.82 o 
 -12   6   7       20.98       80.16    127.55 o 
 -11   6   7      304.62      372.25    127.55 o 
 -10   6   7        0.36      -51.04    110.47 o 
  -9   6   7      298.98      299.87    110.45 o 
  -8   6   7      264.61       36.01     92.25 o 
  -7   6   7      140.53      543.44     91.26 o 
  -6   6   7       44.80      -30.92     79.94 o 
  -5   6   7      505.61      508.44     60.76 o 
  -4   6   7      228.50      194.64     56.03 o 
  -3   6   7      790.24     1135.95     89.62 o 
  -2   6   7        4.49       23.96     87.03 o 
  -1   6   7      463.27      447.72    145.56 o 
   0   6   7     1402.21     1525.36    125.04 o 
   1   6   7      837.89      800.31    136.51 o 
   2   6   7      666.96      700.33    232.29 o 
   3   6   7     1744.28     1583.20    150.11 o 
   4   6   7      668.01      606.38    211.18 o 
   5   6   7      295.82      315.26    206.65 o 
   6   6   7        7.40      -62.62    127.57 o 
   7   6   7     1955.36     1959.68    205.03 o 
   8   6   7       56.36      248.63    154.38 o 
   9   6   7      145.63      180.68    243.61 o 
  10   6   7      183.57      144.62    172.19 o 
 -13   7   7       17.11      113.13    229.28 o 
 -12   7   7       16.04      209.67    221.74 o 
 -11   7   7       53.87      106.78    119.21 o 
 -10   7   7     1140.31     1407.80    141.75 o 
  -9   7   7        2.52       62.60    224.00 o 
  -8   7   7        0.58      -30.55     89.25 o 
  -7   7   7      327.90      349.75     87.03 o 
  -6   7   7        5.99      -60.61     71.17 o 
  -5   7   7     1058.39      907.13     76.30 o 
  -4   7   7        5.52       28.59     47.67 o 
  -3   7   7       92.20       69.15     53.01 o 
  -2   7   7        0.46      -51.45     59.41 o 
  -1   7   7        3.07      -62.22    113.88 o 
   0   7   7      207.98      327.82    229.28 o 
   1   7   7      667.99      948.14    120.63 o 
   2   7   7      667.10      724.08    197.60 o 
   3   7   7      778.87      615.43    181.01 o 
   4   7   7      204.34        4.63    116.76 o 
   5   7   7      250.77      300.63    179.50 o 
   6   7   7      136.67      280.19    147.72 o 
   7   7   7       49.90      -91.77    270.00 o 
   8   7   7      442.75      584.82    181.57 o 
   9   7   7      146.01      -52.41    155.12 o 
  10   7   7        0.30      -71.82    176.40 o 
 -13   8   7       16.85      -52.79    230.79 o 
 -12   8   7      149.91      -57.32    199.11 o 
 -11   8   7       41.62       10.56    212.68 o 
 -10   8   7       28.71       40.86    104.36 o 
  -9   8   7      622.86      687.19    113.26 o 
  -8   8   7       45.77       83.95     95.78 o 
  -7   8   7        9.00       50.28     76.90 o 
  -6   8   7      180.59      111.34     65.39 o 
  -5   8   7      319.63      386.15    164.42 o 
  -4   8   7      467.14      565.65    174.97 o 
  -3   8   7      298.11       81.38     61.49 o 
  -2   8   7       63.38       77.06     57.19 o 
  -1   8   7      861.62      914.90    118.41 o 
   0   8   7      163.52      320.61    102.66 o 
   1   8   7      103.77      -60.34    153.86 o 
   2   8   7        0.25      116.15    162.91 o 
   3   8   7       32.93       50.35    264.72 o 
   4   8   7       27.32       30.19    121.84 o 
   5   8   7       34.99      210.80    141.09 o 
   6   8   7      846.94      952.46    275.28 o 
   7   8   7       47.34     -108.47    145.01 o 
   8   8   7      134.54        7.23    150.92 o 
   9   8   7      137.36       -9.69    165.11 o 
  10   8   7       19.96      194.43    178.04 o 
 -13   9   7       16.01       21.12    230.79 o 
 -12   9   7        6.03       89.00    227.77 o 
 -11   9   7       21.94      116.15    217.21 o 
 -10   9   7      279.96      141.79    209.67 o 
  -9   9   7       52.10      275.76     95.24 o 
  -8   9   7      266.65      318.30     85.98 o 
  -7   9   7      273.36      267.32     71.31 o 
  -6   9   7     1643.04     1411.87    208.16 o 
  -5   9   7      336.13      149.33    177.99 o 
  -4   9   7      317.03      438.95    179.50 o 
  -3   9   7        5.86      132.74    149.33 o 
  -2   9   7      502.48      451.54    164.42 o 
  -1   9   7        2.15      -22.63    161.40 o 
   0   9   7      846.36      783.79    106.42 o 
   1   9   7      162.76      157.42     98.78 o 
   2   9   7        1.00       -6.78    106.17 o 
   3   9   7        6.49      -21.64    110.17 o 
   4   9   7       38.98      -42.69    190.06 o 
   5   9   7     1046.73     1164.69    165.73 o 
   6   9   7       88.35       -5.69    321.29 o 
   7   9   7       37.35     -163.60    201.37 o 
   8   9   7      145.72       35.14    167.09 o 
   9   9   7       68.42      131.10    231.54 o 
  10   9   7       44.86      -36.24    172.67 o 
 -13  10   7       79.60      503.81    259.45 o 
 -12  10   7      239.01      349.95    245.87 o 
 -11  10   7      152.73     -137.26    188.55 o 
 -10  10   7      913.47      454.03    230.79 o 
  -9  10   7       88.03       -6.03    177.99 o 
  -8  10   7      393.69      811.52    212.68 o 
  -7  10   7     1234.09     1254.99    221.74 o 
  -6  10   7       10.64      229.28    168.94 o 
  -5  10   7        3.06      259.45    177.99 o 
  -4  10   7      154.91      114.64    158.38 o 
  -3  10   7      251.68      366.54    165.92 o 
  -2  10   7      819.85      810.61     81.91 o 
  -1  10   7       43.37       60.13     76.41 o 
   0  10   7      295.68      456.94    122.93 o 
   1  10   7     1388.95     1520.56    198.36 o 
   2  10   7       17.56       33.40    105.10 o 
   3  10   7      563.17      477.89    315.26 o 
   4  10   7      213.79      216.36    150.09 o 
   5  10   7       12.44      -66.37    135.81 o 
   6  10   7      440.95      532.13    234.56 o 
   7  10   7      625.60      521.43    170.73 o 
   8  10   7       20.54       -4.28    176.48 o 
   9  10   7        1.19       -5.76    214.95 o 
  10  10   7       61.65     -190.58    228.52 o 
 -13  11   7        0.07     -224.75    224.75 o 
 -12  11   7      398.79      301.68    250.40 o 
 -11  11   7        8.73      -60.34    200.62 o 
 -10  11   7       85.38      365.03    229.28 o 
  -9  11   7      275.65      903.53    238.33 o 
  -8  11   7       44.62      168.94    187.04 o 
  -7  11   7       45.11       78.44    191.57 o 
  -6  11   7        6.86      -61.84    162.91 o 
  -5  11   7      176.26      138.77    167.43 o 
  -4  11   7      762.27     1001.58    212.68 o 
  -3  11   7      272.04      259.45    164.42 o 
  -2  11   7       74.67      105.13     46.76 o 
  -1  11   7        6.60       66.16     76.41 o 
   0  11   7      284.03      319.04     93.92 o 
   1  11   7      416.19      272.65    135.76 o 
   2  11   7      259.24       93.71    110.88 o 
   3  11   7       12.34       77.17    116.36 o 
   4  11   7        0.32      -88.62    126.08 o 
   5  11   7      280.54      150.83    145.56 o 
   6  11   7       21.61      117.71    141.85 o 
   7  11   7       87.11      119.43    155.12 o 
   8  11   7       70.95      101.11    273.02 o 
   9  11   7      163.98       56.23    179.18 o 
 -12  12   7       53.64     -123.69    236.82 o 
 -11  12   7        5.96      -48.27    208.16 o 
 -10  12   7      390.82      438.95    230.79 o 
  -9  12   7        0.21     -113.13    206.65 o 
  -8  12   7       92.67      555.09    220.23 o 
  -7  12   7      608.36      607.89    206.65 o 
  -6  12   7     1279.47     1169.01    236.82 o 
  -5  12   7      187.26      316.76    194.58 o 
  -4  12   7      258.23      119.16    168.94 o 
  -3  12   7     4540.61     4401.52    301.68 o 
  -2  12   7      777.80      774.49     53.78 o 
  -1  12   7       70.58      135.31     79.36 o 
   0  12   7     2261.30     2316.16    136.55 o 
   1  12   7        3.99        9.42    147.82 o 
   2  12   7      159.04      229.83    163.66 o 
   3  12   7       26.57       53.74    114.16 o 
   4  12   7       95.72       -0.45    128.97 o 
   5  12   7       21.73       34.71    135.42 o 
   6  12   7      395.35      393.94    238.33 o 
   7  12   7      354.59      185.05    162.77 o 
   8  12   7      189.45      203.46    171.36 o 
   9  12   7      445.34      705.64    335.62 o 
 -12  13   7       61.76       30.17    242.85 o 
 -11  13   7       93.19      -79.95    203.63 o 
 -10  13   7      239.41      188.55    205.14 o 
  -9  13   7      111.22      390.68    220.23 o 
  -8  13   7       47.55     -202.13    202.13 o 
  -7  13   7      382.66      568.67    226.26 o 
  -6  13   7      996.58     1416.39    239.84 o 
  -5  13   7      213.17      503.81    208.16 o 
  -4  13   7     2014.57     2354.62    257.94 o 
  -3  13   7     1756.42     1597.40    239.84 o 
  -2  13   7        0.77       90.50    173.47 o 
  -1  13   7     1355.59     1560.41    191.57 o 
   0  13   7     1393.08     1128.80    163.66 o 
   1  13   7      198.71      111.10    130.48 o 
   2  13   7     1002.04      998.95    133.37 o 
   3  13   7      622.72      541.03    206.65 o 
   4  13   7      318.07      344.08    275.28 o 
   5  13   7       32.95      112.83    141.71 o 
   6  13   7        0.10      -80.08    143.08 o 
   7  13   7        8.13       26.87    190.06 o 
   8  13   7      253.16      411.77    266.99 o 
   9  13   7        5.29       29.65    177.78 o 
 -12  14   7       28.58      294.14    259.45 o 
 -11  14   7       14.31     -196.09    196.09 o 
 -10  14   7       17.00     -123.69    197.60 o 
  -9  14   7       25.65       46.76    214.19 o 
  -8  14   7        7.82       31.68    215.70 o 
  -7  14   7      159.41      -31.68    200.62 o 
  -6  14   7       24.65      141.79    209.67 o 
  -5  14   7      318.25      874.87    230.79 o 
  -4  14   7      554.40      437.44    205.14 o 
  -3  14   7      538.45      188.55    197.60 o 
  -2  14   7        3.59       18.10    191.57 o 
  -1  14   7       27.88      108.17     82.16 o 
   0  14   7      218.87      197.05     99.53 o 
   1  14   7       75.96      312.76    112.82 o 
   2  14   7      220.12      485.20    128.97 o 
   3  14   7       36.79       25.64    181.01 o 
   4  14   7      145.28      182.96    234.56 o 
   5  14   7        9.28      -14.02    130.70 o 
   6  14   7        6.93       -4.97    146.20 o 
   7  14   7      388.04      171.23    161.38 o 
   8  14   7        4.46       57.98    164.35 o 
 -11  15   7      136.93      -64.86    218.72 o 
 -10  15   7        7.21      -27.15    218.72 o 
  -9  15   7      336.24      273.02    232.29 o 
  -8  15   7       98.76      155.37    224.75 o 
  -7  15   7       53.28      -15.08    208.16 o 
  -6  15   7      587.82      576.21    214.19 o 
  -5  15   7      151.10      152.35    188.55 o 
  -4  15   7      263.28      298.66    200.62 o 
  -3  15   7      166.33      291.12    197.60 o 
  -2  15   7      383.35      315.26    211.18 o 
  -1  15   7     3351.03     3030.42    303.94 o 
   0  15   7     2183.50     2046.09    235.31 o 
   1  15   7       91.99      150.36    108.25 o 
   2  15   7       34.34      114.15    112.99 o 
   3  15   7      251.35       61.56    159.14 o 
   4  15   7      394.48      274.43    143.81 o 
   5  15   7      111.41      127.44    147.79 o 
   6  15   7        1.73       35.18    147.95 o 
   7  15   7      191.66      194.66    164.29 o 
   8  15   7      135.63      246.30    173.10 o 
 -11  16   7      408.35      472.13    250.40 o 
 -10  16   7      460.50      574.70    257.94 o 
  -9  16   7        0.08      209.67    229.28 o 
  -8  16   7      249.83       78.44    229.28 o 
  -7  16   7       24.53     -187.04    187.04 o 
  -6  16   7      187.94        7.54    196.09 o 
  -5  16   7     1098.93     1208.23    254.92 o 
  -4  16   7       22.29       19.61    205.14 o 
  -3  16   7        9.78       52.79    196.09 o 
  -2  16   7      585.40      458.55    224.75 o 
  -1  16   7      264.27      223.82     91.63 o 
   0  16   7     1131.55     1199.22    125.62 o 
   1  16   7      263.49      229.45    191.57 o 
   2  16   7      270.92      336.86    131.43 o 
   3  16   7       35.78      -11.02    281.32 o 
   4  16   7     1921.01     1970.67    180.35 o 
   5  16   7        0.49     -140.66    140.66 o 
   6  16   7       79.40      151.42    154.84 o 
   7  16   7      133.64      -64.10    156.55 o 
   8  16   7        2.01      -29.11    294.14 o 
 -10  17   7      215.77      -36.20    233.80 o 
  -9  17   7      585.89      686.32    262.46 o 
  -8  17   7      105.88      470.62    244.36 o 
  -7  17   7       21.71      135.76    212.68 o 
  -6  17   7        9.63      -51.29    211.18 o 
  -5  17   7      428.84      796.44    229.28 o 
  -4  17   7      213.53       93.52    218.72 o 
  -3  17   7      771.24     1230.86    242.85 o 
  -2  17   7        1.77       89.00    191.57 o 
  -1  17   7      480.07      429.90    212.68 o 
   0  17   7     2350.72     2269.19    145.25 o 
   1  17   7        7.02     -108.65    108.65 o 
   2  17   7        0.96     -114.09    114.09 o 
   3  17   7      726.71      575.42    143.56 o 
   4  17   7       38.61      138.91    135.22 o 
   5  17   7      153.06      338.52    211.18 o 
   6  17   7       19.78     -115.67    204.39 o 
   7  17   7      674.01      860.37    178.66 o 
 -10  18   7       96.58       -3.02    247.38 o 
  -9  18   7        0.22     -132.74    232.29 o 
  -8  18   7     1118.74      947.28    276.04 o 
  -7  18   7       18.26       54.30    214.19 o 
  -6  18   7      837.13      546.04    242.85 o 
  -5  18   7     1239.79      683.31    235.31 o 
  -4  18   7      217.29      386.15    215.70 o 
  -3  18   7     1337.27      832.64    248.89 o 
  -2  18   7       68.94      -12.07    196.09 o 
  -1  18   7      703.79      586.77    244.36 o 
   0  18   7      348.80       69.39    220.23 o 
   1  18   7      665.59      758.64    206.65 o 
   2  18   7       18.62     -121.35    121.35 o 
   3  18   7      156.71      324.31    137.57 o 
   4  18   7        2.73       -6.01    153.86 o 
   5  18   7       33.38      187.96    148.56 o 
   6  18   7      468.83      293.19    270.76 o 
   7  18   7       70.56      262.00    172.63 o 
  -9  19   7       70.53     -199.11    229.28 o 
  -8  19   7      208.05       82.96    241.34 o 
  -7  19   7       14.28     -202.13    202.13 o 
  -6  19   7      493.56      644.09    262.46 o 
  -5  19   7      159.79      378.61    245.87 o 
  -4  19   7      698.67      589.79    241.34 o 
  -3  19   7     1654.57     1571.76    282.07 o 
  -2  19   7       17.52       48.27    200.62 o 
  -1  19   7      683.95      355.98    239.84 o 
   0  19   7       58.96      105.59    226.26 o 
   1  19   7        8.29     -110.09    110.09 o 
   2  19   7      459.29      214.22    132.25 o 
   3  19   7       24.26     -127.52    127.52 o 
   4  19   7       63.35       -1.92    291.88 o 
   5  19   7       56.16      357.58    194.58 o 
   6  19   7        0.78       80.68    326.57 o 
  -9  20   7       64.68      346.93    242.85 o 
  -8  20   7       42.14      413.30    257.94 o 
  -7  20   7      500.81      555.09    248.89 o 
  -6  20   7        8.31     -229.28    229.28 o 
  -5  20   7      230.41      936.72    270.00 o 
  -4  20   7      482.25      675.76    251.90 o 
  -3  20   7      142.13       39.22    209.67 o 
  -2  20   7      438.73      512.86    241.34 o 
  -1  20   7        3.98     -173.47    197.60 o 
   0  20   7       10.14     -132.74    215.70 o 
   1  20   7        8.12       69.39    223.24 o 
   2  20   7        5.57     -102.57    224.75 o 
   3  20   7      413.83      637.83    148.43 o 
   4  20   7       79.58        0.89    149.26 o 
   5  20   7       14.21      235.65    150.77 o 
  -8  21   7      210.22      190.06    235.31 o 
  -7  21   7        0.38     -226.26    226.26 o 
  -6  21   7       37.30     -224.75    224.75 o 
  -5  21   7        1.95     -227.77    227.77 o 
  -4  21   7      388.79      588.28    241.34 o 
  -3  21   7      214.43      354.47    251.90 o 
  -2  21   7       35.55      108.61    235.31 o 
  -1  21   7      399.09      785.88    244.36 o 
   0  21   7        5.73     -174.97    220.23 o 
   1  21   7       52.98      101.06    232.29 o 
   2  21   7       92.94      357.49    242.85 o 
   3  21   7       20.83        1.51    230.79 o 
   4  21   7      342.39      137.97    149.32 o 
   5  21   7      146.01      221.23    162.15 o 
  -7  22   7       55.91     -199.11    244.36 o 
  -6  22   7       29.45       -7.54    251.90 o 
  -5  22   7      233.89      482.69    259.45 o 
  -4  22   7       77.47     -122.18    236.82 o 
  -3  22   7        0.16      -13.58    221.74 o 
  -2  22   7      118.02      508.33    254.92 o 
  -1  22   7        2.13      381.63    244.36 o 
   0  22   7      123.82      345.42    239.84 o 
   1  22   7      268.11      457.05    248.89 o 
   2  22   7        5.23      194.58    239.84 o 
   3  22   7       77.99       -3.02    230.79 o 
   4  22   7      210.82       67.88    239.84 o 
  -6  23   7      204.19      318.27    274.53 o 
  -5  23   7       16.58      262.46    256.43 o 
  -4  23   7       24.47     -242.85    242.85 o 
  -3  23   7       39.90     -150.84    242.85 o 
  -2  23   7        0.79      402.74    254.92 o 
  -1  23   7       24.84      247.38    242.85 o 
   0  23   7      238.82      521.91    257.94 o 
   1  23   7      132.27      372.58    251.90 o 
   2  23   7       66.45     -223.24    223.24 o 
   3  23   7      149.21      196.09    239.84 o 
  -4  24   7        2.10      215.70    270.00 o 
  -3  24   7       48.79     -153.86    239.84 o 
  -2  24   7       61.12      247.38    253.41 o 
  -1  24   7      129.29       -3.02    236.82 o 
   0  24   7       36.47      126.71    245.87 o 
   1  24   7       97.68      404.25    256.43 o 
 -14   0   8        4.14      374.08    218.72 o 
 -13   0   8     1417.50     1597.40    262.46 o 
 -12   0   8     1253.62     1099.63    230.79 o 
 -11   0   8      571.79      294.14    179.50 o 
 -10   0   8     3287.00     2627.64    245.87 o 
  -9   0   8     3339.32     3869.06    271.51 o 
  -8   0   8      176.30       -1.51    140.28 o 
  -7   0   8     9846.04    10377.82    366.54 o 
  -6   0   8     3033.42     3049.99    215.70 o 
  -5   0   8     1371.29     1369.63    164.42 o 
  -4   0   8     4616.86     4632.31    248.89 o 
  -3   0   8      616.90      496.26    146.32 o 
  -2   0   8      440.80      337.88    149.33 o 
  -1   0   8    11526.71    11830.41    392.19 o 
   0   0   8      630.23      461.57    165.92 o 
   1   0   8      179.60      165.92    170.45 o 
   2   0   8     4055.01     3712.18    271.51 o 
   3   0   8     2733.86     2630.66    259.45 o 
   4   0   8      285.90      268.50    205.14 o 
   5   0   8    11813.37    13625.41    529.45 o 
   6   0   8     2989.06     3332.06    331.85 o 
   7   0   8       89.15       42.24    233.80 o 
   8   0   8     4799.78     5246.23    426.88 o 
  10   0   8      226.54       19.61    244.36 o 
 -14   1   8      535.03      822.42    177.39 o 
 -13   1   8      705.64      882.81    159.13 o 
 -12   1   8     1891.96     2432.18    188.75 o 
 -11   1   8     3771.50     3174.34    193.81 o 
 -10   1   8     2765.14     3008.30    179.04 o 
  -9   1   8     4592.93     4769.37    202.52 o 
  -8   1   8    11831.17    12187.84    283.82 o 
  -7   1   8      564.71      342.97    161.40 o 
  -6   1   8     4421.72     4110.97    175.40 o 
  -5   1   8     3270.57     3299.19    221.74 o 
  -4   1   8       58.35      141.04     93.63 o 
  -3   1   8     8115.12     9151.15    234.59 o 
  -2   1   8     3376.67     3171.85    162.12 o 
  -1   1   8        8.10      -74.30     99.62 o 
   0   1   8     8270.93     8902.26    241.02 o 
   1   1   8     2880.35     2742.73    174.22 o 
   2   1   8       75.47      233.36    119.40 o 
   3   1   8     8470.95     8695.95    395.20 o 
   4   1   8     8958.04    10150.05    448.00 o 
   5   1   8      189.32      121.44    137.75 o 
   6   1   8     1239.55     1141.99    180.72 o 
   7   1   8     1629.61     2043.58    212.21 o 
   8   1   8      194.56     -106.83    162.15 o 
   9   1   8      867.08      825.10    257.94 o 
  10   1   8      181.79      140.28    245.87 o 
 -14   2   8       12.79      -43.84    147.18 o 
 -13   2   8     1265.36     1915.22    192.02 o 
 -12   2   8     1864.38     2288.26    184.78 o 
 -11   2   8     1314.43     1349.31    153.33 o 
 -10   2   8     4402.12     4200.53    388.41 o 
  -9   2   8      968.87     1596.56    179.50 o 
  -8   2   8     3909.05     3764.53    180.50 o 
  -7   2   8     8436.58     8594.76    231.93 o 
  -6   2   8     3496.29     3626.22    404.25 o 
  -5   2   8      944.05      958.00    110.17 o 
  -4   2   8     3940.87     4057.59    169.64 o 
  -3   2   8     2535.98     2501.99    140.89 o 
  -2   2   8       32.03       48.75    100.50 o 
  -1   2   8    13511.21    14616.48    312.07 o 
   0   2   8      643.81      670.85    118.75 o 
   1   2   8     2641.61     2554.68    163.59 o 
   2   2   8     6207.85     6426.13    469.87 o 
   3   2   8     1702.88     1942.76    162.63 o 
   4   2   8    10539.20    10430.60    404.25 o 
   5   2   8      799.86      824.28    205.90 o 
   6   2   8     1014.90     1618.58    227.01 o 
   7   2   8     4579.28     4132.92    251.17 o 
   8   2   8     2579.12     3007.76    339.39 o 
   9   2   8      445.84      345.52    165.23 o 
  10   2   8      228.70      185.53    232.29 o 
 -14   3   8     1272.18     1467.46    183.60 o 
 -13   3   8      318.00      440.70    153.33 o 
 -12   3   8      319.00      657.36    148.83 o 
 -11   3   8     1609.82     2069.43    208.16 o 
 -10   3   8      251.67      502.02    127.05 o 
  -9   3   8       39.97      -38.16    124.44 o 
  -8   3   8     1623.64     1918.12    215.70 o 
  -7   3   8      641.31      617.41    106.84 o 
  -6   3   8     4072.37     3510.25    163.43 o 
  -5   3   8    11018.51    10907.68    526.43 o 
  -4   3   8      309.03      327.77     95.99 o 
  -3   3   8     4384.41     4913.61    488.72 o 
  -2   3   8    20341.40    21725.45    446.49 o 
  -1   3   8      852.74      984.82    117.69 o 
   0   3   8     1670.06     1466.12    132.53 o 
   1   3   8     8549.79     8786.58    250.90 o 
   2   3   8       69.41       47.91    205.14 o 
   3   3   8     4143.40     4358.42    213.43 o 
   4   3   8     6398.61     6755.79    267.56 o 
   5   3   8      973.79      831.85    161.01 o 
   6   3   8     1377.85     1386.50    188.06 o 
   7   3   8     4326.32     5041.09    395.20 o 
   8   3   8      138.24      305.81    175.40 o 
   9   3   8     1696.15     1753.22    222.49 o 
  10   3   8      128.11       66.37    229.28 o 
 -13   4   8     1804.23     1975.98    489.48 o 
 -12   4   8     2133.92     2153.53    179.32 o 
 -11   4   8      124.80       23.98    126.49 o 
 -10   4   8     3636.43     4635.16    294.14 o 
  -9   4   8      138.83      649.37    118.12 o 
  -8   4   8        5.42      -39.12     97.85 o 
  -7   4   8     7402.00     6942.00    414.81 o 
  -6   4   8     3521.57     3798.22    229.28 o 
  -5   4   8       29.97      -61.93     84.51 o 
  -4   4   8     6066.84     6093.08    224.00 o 
  -3   4   8     3664.55     3732.31    162.25 o 
  -2   4   8      805.94      908.87    138.02 o 
  -1   4   8     4453.56     4552.19    217.96 o 
   0   4   8     1388.19     1443.94    190.81 o 
   1   4   8      643.48      739.38    135.76 o 
   2   4   8     8378.45     8241.77    263.62 o 
   3   4   8     4560.68     4846.43    230.20 o 
   4   4   8      330.12      556.84    143.23 o 
   5   4   8      249.27      260.06    148.15 o 
   6   4   8      388.18      385.28    260.20 o 
   7   4   8      319.14       33.18    232.29 o 
   8   4   8      871.86     1100.58    267.74 o 
   9   4   8      106.59       65.23    172.20 o 
  10   4   8      558.43      498.26    200.49 o 
 -13   5   8      106.52      241.34    221.74 o 
 -12   5   8      266.29      462.07    140.60 o 
 -11   5   8     3844.81     4006.75    213.84 o 
 -10   5   8     1073.36     1114.70    148.58 o 
  -9   5   8      741.56     1229.46    131.86 o 
  -8   5   8    11090.28    12481.14    316.01 o 
  -7   5   8     2352.46     2333.25    205.90 o 
  -6   5   8     1325.51     1160.10    147.82 o 
  -5   5   8     8717.93     9439.52    513.61 o 
  -4   5   8      201.56      167.38     89.57 o 
  -3   5   8     3761.35     4458.37    358.25 o 
  -2   5   8      963.45      763.23    109.40 o 
  -1   5   8      295.10      274.27    139.53 o 
   0   5   8     5269.86     5428.97    203.78 o 
   1   5   8     5947.10     6474.28    221.96 o 
   2   5   8       67.74       27.74    165.17 o 
   3   5   8     3718.69     3853.87    210.99 o 
   4   5   8     6162.11     6401.68    256.48 o 
   5   5   8      326.68      354.95    212.68 o 
   6   5   8     2019.31     2261.10    310.73 o 
   7   5   8     1018.84     1368.97    187.96 o 
   8   5   8        0.72     -144.61    157.32 o 
   9   5   8     1344.64     1294.27    234.56 o 
  10   5   8      336.82      646.80    194.63 o 
 -13   6   8     2526.97     2986.64    327.32 o 
 -12   6   8     1553.38     1966.96    283.58 o 
 -11   6   8      239.43      274.30    127.35 o 
 -10   6   8     1823.38     2050.04    345.42 o 
  -9   6   8      618.30      951.06    123.60 o 
  -8   6   8      394.98      538.31    111.87 o 
  -7   6   8     7575.73     8313.39    230.03 o 
  -6   6   8     2848.97     3105.34    146.19 o 
  -5   6   8      825.24      727.78     96.44 o 
  -4   6   8     9172.91     9405.87    220.12 o 
  -3   6   8     3680.17     3906.68    153.45 o 
  -2   6   8     1903.29     2021.69    129.99 o 
  -1   6   8     3921.78     3984.01    172.87 o 
   0   6   8     2154.55     2069.68    149.56 o 
   1   6   8     1540.85     1911.69    208.91 o 
   2   6   8     5488.02     5470.29    220.76 o 
   3   6   8     2723.00     3213.92    245.12 o 
   4   6   8      152.07      334.75    143.86 o 
   6   6   8      691.19      696.62    172.71 o 
   7   6   8       43.90      101.26    188.55 o 
   8   6   8     2781.05     3126.82    306.21 o 
   9   6   8      156.15      118.41    180.26 o 
  10   6   8     1592.84     1628.38    224.52 o 
 -13   7   8      673.65      259.45    248.89 o 
 -12   7   8     1477.16     1589.86    279.05 o 
 -11   7   8     3491.14     4078.72    342.41 o 
 -10   7   8      856.40     1072.55    132.82 o 
  -9   7   8     5504.72     6124.33    211.93 o 
  -8   7   8    10945.27    10825.81    283.58 o 
  -7   7   8       86.56       39.31     88.29 o 
  -6   7   8     4206.34     4291.42    153.88 o 
  -5   7   8     3344.02     3796.43    141.58 o 
  -4   7   8      120.89      109.14     80.29 o 
  -3   7   8     4867.30     4218.07    158.25 o 
  -2   7   8     3701.10     3885.50    221.74 o 
  -1   7   8      675.81      791.05    172.71 o 
   0   7   8     6725.89     7202.89    254.92 o 
   1   7   8     6052.74     6528.17    235.00 o 
   2   7   8       68.26      294.00    117.09 o 
   3   7   8     8429.36     8710.69    272.25 o 
   4   7   8     8860.82    10045.97    461.57 o 
   5   7   8     1013.46      887.15    160.39 o 
   6   7   8     2774.63     3134.93    589.79 o 
   7   7   8     2005.49     1694.32    211.18 o 
   8   7   8       89.36     -137.74    163.75 o 
   9   7   8     1264.63     1496.27    215.26 o 
  10   7   8     1096.39     1293.34    219.68 o 
 -13   8   8     1451.02     1173.54    286.60 o 
 -12   8   8     2942.87     3469.33    334.87 o 
 -11   8   8      791.45      805.49    218.72 o 
 -10   8   8     2503.80     2970.05    303.19 o 
  -9   8   8     4463.82     4651.87    188.00 o 
  -8   8   8     3473.24     3462.73    159.15 o 
  -7   8   8     6586.21     6600.30    235.31 o 
  -6   8   8     5420.38     5697.83    158.70 o 
  -5   8   8      247.26      231.13    141.23 o 
  -4   8   8     6734.35     7106.77    136.33 o 
  -3   8   8     6299.71     6634.24    182.87 o 
  -2   8   8       62.84       47.73     89.84 o 
  -1   8   8    15419.69    16150.44    326.54 o 
   0   8   8     1404.85     1459.61    135.52 o 
   1   8   8     1608.45     1486.39    142.39 o 
   2   8   8     7680.68     7172.46    389.17 o 
   3   8   8       96.21      339.39    212.68 o 
   4   8   8     6285.39     5720.27    421.60 o 
   5   8   8     6003.39     6505.45    283.23 o 
   6   8   8      429.54      604.56    168.16 o 
   7   8   8     1855.66     1659.13    207.93 o 
   8   8   8     2350.06     2386.91    230.11 o 
   9   8   8      662.39      627.87    224.75 o 
 -13   9   8      324.05       73.91    244.36 o 
 -12   9   8      437.62      900.52    260.95 o 
 -11   9   8     3089.43     3680.51    340.90 o 
 -10   9   8      716.39      891.47    236.82 o 
  -9   9   8     2100.12     1757.29    250.40 o 
  -8   9   8     7899.13     7621.96    381.63 o 
  -7   9   8     1176.95     1170.52    218.72 o 
  -6   9   8     5621.43     5857.13    357.49 o 
  -5   9   8     4827.49     4476.94    304.70 o 
  -4   9   8       55.70       49.78    174.97 o 
  -3   9   8    10662.88    11028.23    232.06 o 
  -2   9   8     7004.56     7269.27    396.71 o 
  -1   9   8       28.47      191.57    128.21 o 
   0   9   8     6401.46     6890.39    375.59 o 
   1   9   8     3901.27     4838.96    337.88 o 
   2   9   8      368.67      904.49    131.88 o 
   3   9   8     3230.02     3077.71    192.56 o 
   4   9   8     4835.01     5287.57    336.37 o 
   5   9   8      276.14      389.24    154.20 o 
   6   9   8     2551.55     2722.39    214.19 o 
   7   9   8     1663.04     1687.03    209.42 o 
   8   9   8       41.86      322.03    349.20 o 
   9   9   8     1441.56     1630.36    225.75 o 
 -13  10   8     1362.96     1681.87    306.21 o 
 -12  10   8     1307.72     1841.76    279.05 o 
 -11  10   8      148.69     -119.16    196.09 o 
 -10  10   8     4324.28     4449.79    362.02 o 
  -9  10   8     3108.74     3829.84    331.85 o 
  -8  10   8       11.33      309.22    191.57 o 
  -7  10   8     4842.41     5600.70    336.37 o 
  -6  10   8     5800.55     5019.97    327.32 o 
  -5  10   8      978.21      986.50    217.21 o 
  -4  10   8     6828.77     6060.77    355.98 o 
  -3  10   8     6497.65     6331.88    157.16 o 
  -2  10   8     2516.21     2649.90    133.50 o 
  -1  10   8    13509.38    13792.03    288.66 o 
   0  10   8     2894.13     3235.80    170.92 o 
   1  10   8     3620.33     3181.96    175.23 o 
   2  10   8    14669.17    15266.56    466.10 o 
   3  10   8     1650.49     2045.66    171.07 o 
   4  10   8      546.37      324.95    145.24 o 
   5  10   8     6050.28     6579.71    622.97 o 
   6  10   8      212.90      459.45    188.55 o 
   7  10   8      376.55      232.72    170.29 o 
   8  10   8     1449.26     1502.17    209.13 o 
   9  10   8        5.35       48.12    183.00 o 
 -12  11   8      752.88     1123.76    282.07 o 
 -11  11   8     2559.45     2767.92    333.36 o 
 -10  11   8        6.72      352.97    224.75 o 
  -9  11   8     2256.59     1772.37    268.50 o 
  -8  11   8     4683.02     5264.33    371.07 o 
  -7  11   8      127.11      283.58    193.08 o 
  -6  11   8     4325.18     4044.03    315.26 o 
  -5  11   8     8749.25     8622.04    399.73 o 
  -4  11   8      129.52     -101.06    161.40 o 
  -3  11   8     4185.45     4215.99    324.31 o 
  -2  11   8    10108.70    10000.24    219.92 o 
  -1  11   8      234.04       82.60    185.53 o 
   0  11   8     2500.11     2797.36    155.75 o 
   1  11   8     5751.25     6370.06    245.87 o 
   2  11   8       89.23      260.04    117.19 o 
   3  11   8     4922.32     4966.90    343.16 o 
   4  11   8     2535.40     2798.76    200.42 o 
   5  11   8       48.86       18.13    145.53 o 
   6  11   8     5536.27     5447.91    283.59 o 
   7  11   8     1609.48     2091.06    219.05 o 
   8  11   8      124.77       -4.44    274.53 o 
   9  11   8     2271.75     2492.75    246.32 o 
 -12  12   8     1336.36     1846.29    310.73 o 
 -11  12   8        0.61      -66.37    200.62 o 
 -10  12   8     2760.49     2316.91    306.21 o 
  -9  12   8     1492.74     2241.49    300.17 o 
  -8  12   8      281.40       64.86    194.58 o 
  -7  12   8     4752.79     5359.36    375.59 o 
  -6  12   8     7369.72     6769.72    375.59 o 
  -5  12   8     2047.70     1642.65    257.94 o 
  -4  12   8     3582.27     3313.96    291.12 o 
  -3  12   8     4237.32     4822.37    355.98 o 
  -2  12   8     6324.58     6333.49    276.04 o 
  -1  12   8     8095.37     7931.40    217.19 o 
   0  12   8     1569.04     1601.81    132.88 o 
   1  12   8     3117.81     2771.22    167.66 o 
   2  12   8     9845.41     9660.04    316.76 o 
   3  12   8     1510.65     1658.64    160.06 o 
   4  12   8     1029.43     1007.24    157.52 o 
   5  12   8     1738.37     1695.44    187.17 o 
   6  12   8      290.30      526.19    158.49 o 
   7  12   8      842.63      678.05    186.19 o 
   8  12   8     1215.22     1365.81    483.44 o 
 -12  13   8      410.82      764.76    257.94 o 
 -11  13   8     2027.64     2149.48    316.76 o 
 -10  13   8      671.56     1039.29    262.46 o 
  -9  13   8      648.34      592.80    230.79 o 
  -8  13   8     1498.42     2484.34    303.19 o 
  -7  13   8       24.36        6.03    209.67 o 
  -6  13   8     5092.24     4321.58    340.90 o 
  -5  13   8     5936.27     6173.90    392.19 o 
  -4  13   8     1799.43     2048.41    270.00 o 
  -3  13   8      220.55      197.60    205.14 o 
  -2  13   8    11507.32    12205.19    273.78 o 
  -1  13   8     2867.31     3142.12    214.19 o 
   0  13   8      352.08      331.37    110.99 o 
   1  13   8     4454.86     4824.23    207.89 o 
   2  13   8      345.80      617.72    221.74 o 
   3  13   8     5468.85     5402.76    503.05 o 
   4  13   8     3198.56     3979.67    228.29 o 
   5  13   8       11.81       86.57    184.78 o 
   6  13   8     1505.87     1505.78    206.65 o 
   7  13   8     1829.11     1948.52    211.38 o 
   8  13   8        0.12      249.22    178.93 o 
 -11  14   8       66.47      684.82    266.99 o 
 -10  14   8     1988.87     2226.40    300.17 o 
  -9  14   8     1884.32     3048.48    334.87 o 
  -8  14   8       30.82       58.83    196.09 o 
  -7  14   8     6191.83     6956.76    402.74 o 
  -6  14   8     2767.59     2300.32    277.55 o 
  -5  14   8      756.63      903.53    247.38 o 
  -4  14   8     1622.92     1844.78    271.51 o 
  -3  14   8      556.76      654.65    220.23 o 
  -2  14   8      303.29      369.56    215.70 o 
  -1  14   8     7425.44     7207.87    210.54 o 
   0  14   8      312.03      422.72    111.24 o 
   1  14   8        1.62       88.00    147.07 o 
   2  14   8     7862.11     7598.15    260.89 o 
   3  14   8      952.48      868.81    149.32 o 
   4  14   8      461.62      484.31    143.13 o 
   5  14   8     1783.09     2185.93    203.16 o 
   6  14   8      416.21      516.93    165.80 o 
   7  14   8      247.57      375.04    173.82 o 
   8  14   8     1475.70     1843.34    228.06 o 
 -11  15   8     1837.15     1408.85    301.68 o 
 -10  15   8      575.84      446.49    233.80 o 
  -9  15   8     1335.06     1544.61    285.09 o 
  -8  15   8     4849.38     5030.53    396.71 o 
  -7  15   8      645.43      443.47    244.36 o 
  -6  15   8     5008.35     5526.79    398.22 o 
  -5  15   8     2848.11     3543.24    334.87 o 
  -4  15   8       40.26      260.95    206.65 o 
  -3  15   8     4860.48     5510.20    395.20 o 
  -2  15   8     1889.73     2113.27    285.09 o 
  -1  15   8      511.70      490.23    145.56 o 
   0  15   8     2368.53     2585.44    157.76 o 
   1  15   8     1210.77     1581.90    151.20 o 
   2  15   8      100.16      105.70    127.66 o 
   3  15   8     3387.30     3507.61    488.72 o 
   4  15   8     2949.50     2960.27    206.93 o 
   5  15   8       11.66      -64.38    143.52 o 
   6  15   8     1628.58     1648.78    312.99 o 
   7  15   8      653.03      856.77    188.67 o 
 -10  16   8     1438.84     1426.95    300.17 o 
  -9  16   8     1021.55     1055.88    254.92 o 
  -8  16   8      592.08      874.87    247.38 o 
  -7  16   8     1864.62     1736.17    279.05 o 
  -6  16   8     1233.16     1090.58    248.89 o 
  -5  16   8     1130.94     1553.66    274.53 o 
  -4  16   8     2193.03     2496.41    295.65 o 
  -3  16   8     2987.01     2813.17    316.76 o 
  -2  16   8     1228.87     1464.66    253.41 o 
  -1  16   8     3103.08     3621.68    340.90 o 
   0  16   8     3191.48     3323.53    182.95 o 
   1  16   8     1873.21     1867.63    158.50 o 
   2  16   8     2805.62     2570.89    181.37 o 
   3  16   8     2195.62     2346.76    188.69 o 
   4  16   8      727.30      722.01    156.97 o 
   5  16   8     3031.41     3219.29    227.20 o 
   6  16   8      185.41      332.02    167.73 o 
   7  16   8      422.44      115.98    169.64 o 
 -10  17   8      135.53      268.50    259.45 o 
  -9  17   8     1352.85      908.06    251.90 o 
  -8  17   8     2760.00     2517.53    322.80 o 
  -7  17   8      491.72       27.15    230.79 o 
  -6  17   8      423.91      654.65    254.92 o 
  -5  17   8     2888.96     2721.16    318.27 o 
  -4  17   8       31.72      -92.01    205.14 o 
  -3  17   8      926.17     1345.50    262.46 o 
  -2  17   8     4576.09     4668.51    377.10 o 
  -1  17   8      284.84      241.34    230.79 o 
   0  17   8     2941.97     3167.65    333.36 o 
   1  17   8     1873.07     1830.06    392.94 o 
   2  17   8      452.32      424.93    139.51 o 
   3  17   8     2132.38     2261.73    215.70 o 
   4  17   8     1028.48     1217.25    173.24 o 
   5  17   8        1.08      127.83    152.15 o 
   6  17   8     2017.66     2085.50    215.17 o 
  -9  18   8      543.21      749.68    279.05 o 
  -8  18   8      373.20      986.50    276.04 o 
  -7  18   8     2486.71     2466.24    337.88 o 
  -6  18   8     1694.39     1194.66    266.99 o 
  -5  18   8     1007.66      826.61    242.85 o 
  -4  18   8     4596.38     5072.76    402.74 o 
  -3  18   8     1969.84     1488.79    265.48 o 
  -2  18   8      546.85      698.39    253.41 o 
  -1  18   8     5132.94     5742.49    405.76 o 
   0  18   8      385.60      965.38    265.48 o 
   1  18   8     1117.52      899.01    253.41 o 
   2  18   8     1364.90     1843.53    471.38 o 
   3  18   8      517.79      401.34    158.38 o 
   4  18   8      734.64      709.67    166.07 o 
   5  18   8      269.18      363.56    245.87 o 
   6  18   8      381.49      363.49    167.73 o 
  -9  19   8      797.96      562.63    277.55 o 
  -8  19   8      615.87      775.32    283.58 o 
  -7  19   8      115.34     -203.63    203.63 o 
  -6  19   8     1293.54      877.89    277.55 o 
  -5  19   8     1079.87     1135.83    274.53 o 
  -4  19   8       25.94      536.99    254.92 o 
  -3  19   8      926.94      784.37    250.40 o 
  -2  19   8     4880.44     4472.42    371.07 o 
  -1  19   8      163.70       10.56    230.79 o 
   0  19   8      732.12      865.82    270.00 o 
   1  19   8     1917.37     1733.16    283.58 o 
   2  19   8       76.64      171.96    244.36 o 
   3  19   8     2572.40     2637.61    210.42 o 
   4  19   8      824.97     1062.69    174.69 o 
   5  19   8        0.69      198.46    159.10 o 
  -8  20   8       91.32       54.30    254.92 o 
  -7  20   8     3032.18     3200.83    357.49 o 
  -6  20   8     1515.14     1632.09    309.22 o 
  -5  20   8       16.14      116.15    220.23 o 
  -4  20   8     1943.17     1801.03    309.22 o 
  -3  20   8      403.20      387.66    233.80 o 
  -2  20   8      404.91     -111.62    214.19 o 
  -1  20   8     2523.05     2632.17    334.87 o 
   0  20   8      201.56       93.52    238.33 o 
   1  20   8      402.13      463.08    259.45 o 
   2  20   8     2666.00     3235.53    362.02 o 
   3  20   8      552.43      420.84    251.90 o 
   4  20   8      428.96      526.26    261.71 o 
  -7  21   8      330.11      -45.25    236.82 o 
  -6  21   8     1599.28     1466.17    288.11 o 
  -5  21   8     2210.30     2463.22    340.90 o 
  -4  21   8        1.55      209.67    256.43 o 
  -3  21   8     1185.32     1042.31    283.58 o 
  -2  21   8     1212.75     1253.48    274.53 o 
  -1  21   8       13.94      182.52    242.85 o 
   0  21   8      278.86       31.68    244.36 o 
   1  21   8     1328.71     1509.91    303.19 o 
   2  21   8       18.13     -170.45    236.82 o 
   3  21   8      993.36     1019.68    286.60 o 
   4  21   8     1374.25     1696.95    315.26 o 
  -6  22   8      573.66      552.08    273.02 o 
  -5  22   8       73.19     -245.87    245.87 o 
  -4  22   8      767.97      746.66    285.09 o 
  -3  22   8     1029.36     1164.49    292.63 o 
  -2  22   8       37.14     -227.77    227.77 o 
  -1  22   8      388.05      847.72    276.04 o 
   0  22   8     1466.07     1553.66    310.73 o 
   1  22   8      201.16      232.29    251.90 o 
   2  22   8     1169.63     1265.55    300.17 o 
   3  22   8      797.53     1040.80    285.09 o 
  -5  23   8     1548.52     1636.62    330.34 o 
  -4  23   8      301.64     -248.89    248.89 o 
  -3  23   8      454.49      402.74    268.50 o 
  -2  23   8     1121.97     1123.76    304.70 o 
  -1  23   8      344.14      520.40    274.53 o 
   0  23   8     1011.11      778.34    286.60 o 
   1  23   8      806.38     1378.68    282.07 o 
 -13   1   9        1.22       36.22    211.93 o 
 -12   1   9       18.38      222.52    130.63 o 
 -11   1   9      110.48       71.88    125.85 o 
 -10   1   9       70.29       71.94    122.09 o 
  -9   1   9       31.79      -32.76    109.80 o 
  -8   1   9      720.37      809.61    128.58 o 
  -7   1   9        0.10      -79.95    113.13 o 
  -6   1   9      232.53      271.70    131.23 o 
  -5   1   9     1005.17     1088.11    199.11 o 
  -4   1   9      724.60      685.89    110.20 o 
  -3   1   9      723.01      557.55    112.49 o 
  -2   1   9        4.32      -98.76     98.76 o 
  -1   1   9       85.34       80.65    157.63 o 
   0   1   9      686.92      654.35    126.31 o 
   1   1   9      853.00      674.33    188.55 o 
   2   1   9      332.99      338.70    129.51 o 
   3   1   9      335.70      218.57    136.53 o 
   4   1   9       47.17      199.01    139.68 o 
   5   1   9       35.08        8.74    193.08 o 
   6   1   9        2.49     -104.10    146.63 o 
   7   1   9      108.39       77.68    161.06 o 
   8   1   9       63.47      304.82    177.18 o 
   9   1   9       21.58       -1.51    227.77 o 
 -13   2   9      172.07      -85.69    137.39 o 
 -12   2   9        8.49      -31.12    129.92 o 
 -11   2   9       80.99      369.36    279.81 o 
 -10   2   9       33.81       72.79    117.42 o 
  -9   2   9      835.50      882.81    130.87 o 
  -8   2   9     1014.27     1156.35    135.35 o 
  -7   2   9      612.58     1036.69    169.70 o 
  -6   2   9       22.28       74.50    104.51 o 
  -5   2   9      131.95      177.99    103.21 o 
  -4   2   9      280.92      249.74    102.13 o 
  -3   2   9      348.92      556.09    108.67 o 
  -2   2   9      373.20      249.72    166.68 o 
  -1   2   9      544.18      500.66    119.23 o 
   0   2   9       49.76      -58.07    124.44 o 
   1   2   9      330.50      347.98    171.96 o 
   2   2   9      531.76      387.76    131.00 o 
   3   2   9      473.17      346.46    139.74 o 
   4   2   9     1615.20     1488.58    173.82 o 
   5   2   9       87.25      115.31    151.76 o 
   6   2   9       94.48      106.81    158.06 o 
   7   2   9      202.28      183.87    175.26 o 
   8   2   9        8.69      -49.78    233.80 o 
   9   2   9      171.22        0.83    170.12 o 
 -13   3   9        0.02      -95.41    139.33 o 
 -12   3   9        9.35      108.12    137.75 o 
 -11   3   9       11.35       -2.32    199.11 o 
 -10   3   9       50.88       82.13    120.30 o 
  -9   3   9        4.48      236.85    120.20 o 
  -8   3   9      710.62      608.72    122.85 o 
  -7   3   9       10.73       43.81    101.44 o 
  -6   3   9      150.51      336.71    108.32 o 
  -5   3   9        3.00      180.19     98.80 o 
  -4   3   9      525.40      583.47    108.32 o 
  -3   3   9        7.55      -57.64    135.00 o 
  -2   3   9       73.93       -4.24    103.89 o 
  -1   3   9        9.56      -87.37    119.16 o 
   0   3   9      498.34      506.50    120.51 o 
   1   3   9       11.92       49.60    120.91 o 
   2   3   9       25.88      135.50    125.30 o 
   3   3   9      360.49      352.14    135.61 o 
   4   3   9       33.20       69.49    224.75 o 
   5   3   9      664.09      850.91    176.82 o 
   6   3   9       68.10       39.15    478.92 o 
   7   3   9      117.96      100.41    172.70 o 
   8   3   9       62.26      413.30    241.34 o 
   9   3   9       30.20     -227.99    230.03 o 
 -13   4   9        0.78      116.15    211.18 o 
 -12   4   9      194.59      278.85    138.31 o 
 -11   4   9       10.16     -114.00    114.00 o 
 -10   4   9       23.29       29.79    121.04 o 
  -9   4   9        7.66      -55.96    107.28 o 
  -8   4   9      167.49      204.79    110.53 o 
  -7   4   9      808.62      875.45    119.60 o 
  -6   4   9       75.30       45.96     98.70 o 
  -5   4   9       30.83       -2.43     96.04 o 
  -4   4   9      498.14      506.44    108.73 o 
  -3   4   9      816.99      751.63    114.53 o 
  -2   4   9        0.50      -88.41     99.66 o 
  -1   4   9      573.94      656.22    121.27 o 
   0   4   9      127.02      148.76    114.66 o 
   1   4   9       91.35      249.76    126.71 o 
   2   4   9        2.99      118.00    125.16 o 
   3   4   9      797.99      742.93    151.46 o 
   4   4   9        6.27     -128.09    141.75 o 
   5   4   9       63.94      161.97    162.15 o 
   6   4   9       72.45      386.73    166.72 o 
   7   4   9        0.03       13.58    244.36 o 
   8   4   9        5.53      216.63    170.12 o 
   9   4   9        4.09      158.76    184.87 o 
 -13   5   9       17.89       24.13    214.19 o 
 -12   5   9        3.06      -57.32    200.62 o 
 -11   5   9      368.93      189.19    123.18 o 
 -10   5   9      313.49       52.24    145.56 o 
  -9   5   9       86.11       38.85    111.56 o 
  -8   5   9        8.25      107.76    134.25 o 
  -7   5   9       98.39        9.53    116.15 o 
  -6   5   9       10.26      -50.78     95.71 o 
  -5   5   9       45.07       12.37    111.62 o 
  -4   5   9        1.68      -32.77     98.07 o 
  -3   5   9     2040.38     2054.16    138.41 o 
  -2   5   9      113.26      -95.10     99.61 o 
  -1   5   9      128.65      118.59    110.13 o 
   0   5   9      587.49      621.01    128.55 o 
   1   5   9       39.17        9.06    121.58 o 
   2   5   9       13.01      -39.73    126.07 o 
   3   5   9      191.62      280.64    142.79 o 
   4   5   9      386.66      612.65    233.05 o 
   5   5   9      279.66      351.34    154.05 o 
   6   5   9      120.41       -3.02    211.18 o 
   7   5   9      295.41      252.94    242.85 o 
   8   5   9       72.96      186.31    179.04 o 
   9   5   9        2.05     -148.29    244.36 o 
 -13   6   9        3.88     -212.68    212.68 o 
 -12   6   9       20.57      -82.96    206.65 o 
 -11   6   9        2.17     -199.11    199.11 o 
 -10   6   9      255.44      221.55    116.49 o 
  -9   6   9      796.66      817.42    148.58 o 
  -8   6   9     1800.52     1829.01    137.54 o 
  -7   6   9       34.20       64.88     99.28 o 
  -6   6   9       68.90      127.64     96.38 o 
  -5   6   9      154.84      212.50     99.53 o 
  -4   6   9      575.14      733.20    108.80 o 
  -3   6   9        0.40      -40.30    141.04 o 
  -2   6   9      217.24      133.02    100.92 o 
  -1   6   9        0.55      -92.86    149.33 o 
   0   6   9      186.52      230.28    135.00 o 
   1   6   9        0.10       96.69    126.44 o 
   2   6   9      110.26       61.35    154.61 o 
   3   6   9        0.51       48.85    137.72 o 
   4   6   9     2841.28     2644.93    209.49 o 
   5   6   9      478.33      485.71    226.26 o 
   6   6   9      132.52      166.42    150.74 o 
   7   6   9       65.54     -135.25    167.07 o 
   8   6   9       42.56      112.10    190.06 o 
   9   6   9      113.92      179.94    189.14 o 
 -13   7   9       10.72      366.54    241.34 o 
 -12   7   9       51.23      161.40    220.23 o 
 -11   7   9      303.07      193.08    215.70 o 
 -10   7   9     1949.44     1505.39    251.90 o 
  -9   7   9       35.70     -102.93    182.52 o 
  -8   7   9        4.41      -97.27     97.27 o 
  -7   7   9      878.12      687.71    106.33 o 
  -6   7   9        1.26      106.87    170.45 o 
  -5   7   9      431.91      299.27    177.99 o 
  -4   7   9       23.15      -79.28     89.85 o 
  -3   7   9        5.66      -53.27     96.14 o 
  -2   7   9      316.38      221.79    108.46 o 
  -1   7   9       44.11     -103.43    106.51 o 
   0   7   9      116.74      234.65    121.74 o 
   1   7   9        3.57      -53.48    117.20 o 
   2   7   9       64.93      -38.92    126.46 o 
   3   7   9       36.43        9.85    135.73 o 
   4   7   9        0.83      -89.00    196.09 o 
   5   7   9      313.62      276.04    220.23 o 
   6   7   9       37.49     -117.72    155.91 o 
   7   7   9        2.17     -128.40    164.66 o 
   8   7   9      128.55      194.39    182.16 o 
   9   7   9        2.65      -60.91    188.33 o 
 -13   8   9        5.63     -229.28    229.28 o 
 -12   8   9      159.85      328.83    212.68 o 
 -11   8   9        1.97      366.54    224.75 o 
 -10   8   9       43.85      -63.35    203.63 o 
  -9   8   9      142.60      301.68    190.06 o 
  -8   8   9      171.10      -22.63    191.57 o 
  -7   8   9       69.63      -83.57    114.64 o 
  -6   8   9      143.17      136.74     84.17 o 
  -5   8   9       46.26       60.39     81.82 o 
  -4   8   9       36.80      107.34     90.43 o 
  -3   8   9      202.08      331.60     99.02 o 
  -2   8   9       24.72      132.88    230.03 o 
  -1   8   9       21.62       51.85    103.22 o 
   0   8   9       48.40      119.56    116.01 o 
   1   8   9        4.44      102.75    129.90 o 
   2   8   9       19.65       51.49    125.84 o 
   3   8   9       91.54      322.80    209.67 o 
   4   8   9        3.77      136.27    161.40 o 
   5   8   9       89.80      -76.32    148.76 o 
   6   8   9       57.09      -59.13    149.85 o 
   7   8   9       14.74     -158.39    158.39 o 
   8   8   9      205.42       84.61    170.41 o 
   9   8   9       69.93      367.76    242.10 o 
 -12   9   9       94.46      499.28    236.82 o 
 -11   9   9        3.63       31.68    218.72 o 
 -10   9   9       43.45     -182.52    205.14 o 
  -9   9   9       47.40      242.85    209.67 o 
  -8   9   9       45.25     -131.23    176.48 o 
  -7   9   9      336.49      351.46    203.63 o 
  -6   9   9       41.58     -190.06    190.06 o 
  -5   9   9      404.39      480.95    137.26 o 
  -4   9   9       61.57       86.19     82.02 o 
  -3   9   9     2110.67     2242.54    130.01 o 
  -2   9   9       84.88       59.49    100.47 o 
  -1   9   9      430.73      637.32    122.22 o 
   0   9   9      389.32      438.15    164.42 o 
   1   9   9     1571.28     1790.48    245.87 o 
   2   9   9        0.84     -200.62    200.62 o 
   3   9   9      421.50      336.39    140.53 o 
   4   9   9      590.62      483.58    172.71 o 
   5   9   9      602.79      916.10    169.23 o 
   6   9   9        0.41      144.07    158.60 o 
   7   9   9       89.93     -153.82    163.42 o 
   8   9   9        8.68      299.61    365.03 o 
 -12  10   9      175.34      325.82    253.41 o 
 -11  10   9       44.70      -48.27    211.18 o 
 -10  10   9       66.22      -99.55    214.19 o 
  -9  10   9      564.99      500.79    229.28 o 
  -8  10   9      435.49      600.34    226.26 o 
  -7  10   9       86.46     -140.28    193.08 o 
  -6  10   9       44.90      -46.76    190.06 o 
  -5  10   9      167.01      657.66    217.21 o 
  -4  10   9      775.15      321.29    209.67 o 
  -3  10   9       40.64     -181.01    181.01 o 
  -2  10   9       27.02     -113.13    193.08 o 
  -1  10   9      414.79      202.13    196.09 o 
   0  10   9      374.52      401.24    223.24 o 
   1  10   9      708.61      477.43    127.80 o 
   2  10   9      210.93      208.98    131.09 o 
   3  10   9        1.64     -178.75    178.75 o 
   4  10   9      751.72      507.88    154.63 o 
   5  10   9      151.27     -108.68    144.75 o 
   6  10   9      164.24      292.45    168.59 o 
   7  10   9       20.25      -46.03    168.30 o 
   8  10   9       46.83       27.48    182.97 o 
 -12  11   9       37.94       15.08    236.82 o 
 -11  11   9       38.39       93.52    205.14 o 
 -10  11   9      187.93      328.83    212.68 o 
  -9  11   9       23.94      372.58    205.14 o 
  -8  11   9        0.74      -48.27    211.18 o 
  -7  11   9       13.99     -181.01    200.62 o 
  -6  11   9       37.04      381.63    218.72 o 
  -5  11   9      618.75      386.15    200.62 o 
  -4  11   9       48.53      345.42    218.72 o 
  -3  11   9      383.51      437.10     76.49 o 
  -2  11   9       23.41      -33.22    134.25 o 
  -1  11   9     1197.97     1143.70    120.08 o 
   0  11   9      301.36      226.55    109.06 o 
   1  11   9       99.42      111.03    153.10 o 
   2  11   9      409.61      490.89    317.52 o 
   3  11   9       46.27       88.74    133.91 o 
   4  11   9      477.79      356.21    147.53 o 
   5  11   9        1.34      -28.55    143.77 o 
   6  11   9        0.10       -5.31    196.85 o 
   7  11   9      168.36       91.56    231.54 o 
   8  11   9        3.65      387.37    326.57 o 
 -12  12   9       34.91      211.18    244.36 o 
 -11  12   9       22.37       22.63    241.34 o 
 -10  12   9      138.83      -16.59    227.77 o 
  -9  12   9      386.52      440.45    214.19 o 
  -8  12   9        0.30      -55.81    214.19 o 
  -7  12   9      255.79      -27.15    208.16 o 
  -6  12   9      384.52      441.96    209.67 o 
  -5  12   9      447.79      426.88    223.24 o 
  -4  12   9      336.33      256.43    224.75 o 
  -3  12   9     1528.53     1574.77    271.51 o 
  -2  12   9        0.64      -32.18    179.50 o 
  -1  12   9     1956.79     1861.73    136.33 o 
   0  12   9      727.31      784.92    124.12 o 
   1  12   9      213.13      124.95    116.61 o 
   2  12   9        0.21      146.60    239.08 o 
   3  12   9      453.09      466.63    146.32 o 
   4  12   9        5.07      -52.91    143.81 o 
   5  12   9       57.96       14.39    147.87 o 
   6  12   9        5.52        6.00    389.92 o 
   7  12   9        1.23       31.63    173.95 o 
   8  12   9       63.88     -140.07    169.82 o 
 -11  13   9       20.89      301.68    251.90 o 
 -10  13   9      247.79      351.46    242.85 o 
  -9  13   9       14.39     -223.24    223.24 o 
  -8  13   9      131.06     -153.86    197.60 o 
  -7  13   9       33.06     -206.65    206.65 o 
  -6  13   9        3.46      137.26    218.72 o 
  -5  13   9      458.71      352.97    226.26 o 
  -4  13   9       23.87     -144.81    209.67 o 
  -3  13   9      456.63      509.84    227.77 o 
  -2  13   9       98.18       92.09    119.16 o 
  -1  13   9      842.49      837.57    115.12 o 
   0  13   9        4.88       67.96    108.23 o 
   1  13   9       96.14      236.05    136.51 o 
   2  13   9      333.30      520.19    137.32 o 
   3  13   9      184.49      144.52    146.32 o 
   4  13   9       60.68      -16.26    163.66 o 
   5  13   9        3.80      -48.23    145.31 o 
   6  13   9       23.69      -63.30    220.98 o 
   7  13   9      173.07      392.94    178.00 o 
 -11  14   9        1.11      -76.93    235.31 o 
 -10  14   9      128.37      536.99    236.82 o 
  -9  14   9        0.91      164.42    238.33 o 
  -8  14   9      168.50       30.17    208.16 o 
  -7  14   9       78.67      -43.74    220.23 o 
  -6  14   9        0.28      -54.30    220.23 o 
  -5  14   9     2796.30     2941.39    315.26 o 
  -4  14   9      216.84       18.10    203.63 o 
  -3  14   9      105.72      107.10    224.75 o 
  -2  14   9      526.21      386.15    230.79 o 
  -1  14   9        0.08      -25.50    118.41 o 
   0  14   9      174.85      234.82    130.48 o 
   1  14   9      496.82      366.24    144.05 o 
   2  14   9      231.50      286.18    136.71 o 
   3  14   9      241.37      278.31    146.08 o 
   4  14   9      132.68       13.06    138.96 o 
   5  14   9      174.09      580.52    162.91 o 
   6  14   9      112.96      388.16    162.78 o 
   7  14   9       68.33       65.51    173.42 o 
 -10  15   9       89.79      -12.07    242.85 o 
  -9  15   9       79.76      -76.93    211.18 o 
  -8  15   9      121.20      622.97    251.90 o 
  -7  15   9        2.35      117.66    233.80 o 
  -6  15   9       45.30      469.11    245.87 o 
  -5  15   9     1264.67      496.26    221.74 o 
  -4  15   9      141.23       48.27    223.24 o 
  -3  15   9        0.06      -82.96    220.23 o 
  -2  15   9      516.37      476.66    247.38 o 
  -1  15   9      547.36      737.61    256.43 o 
   0  15   9       75.78      -55.54    108.95 o 
   1  15   9     2796.49     2520.32    177.85 o 
   2  15   9      568.22      371.85    135.48 o 
   3  15   9       84.94      -70.86    137.53 o 
   4  15   9      248.76       -7.88    159.89 o 
   5  15   9        2.51      160.03    156.44 o 
   6  15   9        1.22        2.18    160.90 o 
 -10  16   9        0.20       55.81    250.40 o 
  -9  16   9       46.52       49.78    244.36 o 
  -8  16   9      250.31      -75.42    208.16 o 
  -7  16   9       80.07      -84.47    203.63 o 
  -6  16   9        8.97      -42.24    224.75 o 
  -5  16   9      146.85      138.77    215.70 o 
  -4  16   9       26.68      -30.17    226.26 o 
  -3  16   9       78.89     -191.57    191.57 o 
  -2  16   9      249.01      514.37    245.87 o 
  -1  16   9        1.37      242.85    241.34 o 
   0  16   9       18.19      -22.63    229.28 o 
   1  16   9       44.88      101.45    121.61 o 
   2  16   9      303.97      210.68    216.46 o 
   3  16   9      462.66      617.48    155.70 o 
   4  16   9       67.92      -82.50    145.90 o 
   5  16   9       16.67       84.36    152.48 o 
   6  16   9      137.93      208.16    171.79 o 
  -9  17   9       25.11       85.98    245.87 o 
  -8  17   9       10.55      -81.45    233.80 o 
  -7  17   9      111.96      263.97    230.79 o 
  -6  17   9        5.91      380.12    239.84 o 
  -5  17   9       38.40      372.58    232.29 o 
  -4  17   9       12.27      346.93    229.28 o 
  -3  17   9      341.99        6.03    235.31 o 
  -2  17   9      337.15      295.65    220.23 o 
  -1  17   9      538.11      232.29    248.89 o 
   0  17   9      335.01      663.70    260.95 o 
   1  17   9      385.22      616.94    263.97 o 
   2  17   9      600.87      484.91    146.71 o 
   3  17   9        0.20      -12.13    154.61 o 
   4  17   9      621.44      398.68    289.61 o 
   5  17   9       38.59     -100.63    155.67 o 
  -9  18   9      224.79      613.92    262.46 o 
  -8  18   9      173.23      378.61    241.34 o 
  -7  18   9       10.24       13.58    242.85 o 
  -6  18   9      326.01       -3.02    221.74 o 
  -5  18   9       92.44       49.78    232.29 o 
  -4  18   9        0.03      -46.76    223.24 o 
  -3  18   9       10.93        0.00    239.84 o 
  -2  18   9        5.49       36.20    235.31 o 
  -1  18   9      171.64      185.53    245.87 o 
   0  18   9      751.30      778.34    273.02 o 
   1  18   9       12.50      377.10    260.95 o 
   2  18   9        0.30     -229.28    229.28 o 
   3  18   9      326.69       99.35    145.92 o 
   4  18   9        0.32      102.58    150.39 o 
   5  18   9        2.27       79.55    160.92 o 
  -8  19   9       33.31     -116.15    247.38 o 
  -7  19   9      158.92      270.00    242.85 o 
  -6  19   9       44.34      303.19    248.89 o 
  -5  19   9      185.48      239.84    259.45 o 
  -4  19   9       76.70       66.37    227.77 o 
  -3  19   9       16.41     -137.26    229.28 o 
  -2  19   9       60.46      -81.45    214.19 o 
  -1  19   9      396.89      589.79    266.99 o 
   0  19   9      139.65       25.64    247.38 o 
   1  19   9       40.84      263.97    257.94 o 
   2  19   9        0.27     -235.31    235.31 o 
   3  19   9       24.73      164.42    235.31 o 
   4  19   9       19.87       40.73    263.97 o 
  -7  20   9       83.60      215.70    265.48 o 
  -6  20   9       92.42      143.30    236.82 o 
  -5  20   9      146.57      164.42    257.94 o 
  -4  20   9       54.32      322.80    263.97 o 
  -3  20   9      406.98       -3.02    250.40 o 
  -2  20   9       60.60     -167.43    241.34 o 
  -1  20   9       44.66     -165.92    242.85 o 
   0  20   9     1173.17     1556.67    292.63 o 
   1  20   9       90.75     -138.77    251.90 o 
   2  20   9       15.05     -241.34    241.34 o 
   3  20   9       72.77      333.36    270.00 o 
  -6  21   9      110.93       45.25    259.45 o 
  -5  21   9        1.10      475.15    253.41 o 
  -4  21   9       41.68      182.52    262.46 o 
  -3  21   9       90.64      266.99    254.92 o 
  -2  21   9      176.34        9.05    256.43 o 
  -1  21   9      450.45      742.13    285.09 o 
   0  21   9      162.79      129.72    256.43 o 
   1  21   9      386.40      -85.98    259.45 o 
   2  21   9      272.81      220.23    270.00 o 
  -5  22   9      163.53      600.34    288.11 o 
  -4  22   9       11.85      104.08    262.46 o 
  -3  22   9      229.15      502.30    280.56 o 
  -2  22   9       36.41      -49.78    256.43 o 
  -1  22   9      123.71      170.45    265.48 o 
   0  22   9        7.68      113.13    259.45 o 
   1  22   9        5.03     -174.97    256.43 o 
 -13   0  10      941.72     1241.42    235.31 o 
 -12   0  10      152.62      208.16    197.60 o 
 -11   0  10     5007.83     3814.75    301.68 o 
 -10   0  10     2790.03     2196.24    236.82 o 
  -9   0  10      780.30      708.95    197.60 o 
  -8   0  10    18028.51    19247.23    544.53 o 
  -7   0  10    10791.68    10181.73    387.66 o 
  -6   0  10      243.85      346.93    168.94 o 
  -5   0  10    10257.49    10382.34    375.59 o 
  -4   0  10      507.14      283.58    168.94 o 
  -3   0  10      770.30      701.41    171.96 o 
  -2   0  10     4831.78     4745.44    289.61 o 
  -1   0  10       41.09     -128.21    162.91 o 
   0   0  10     1636.14     1493.32    215.70 o 
   1   0  10     4663.65     4369.85    313.75 o 
   2   0  10     2218.23     2080.09    263.97 o 
   3   0  10      189.60      171.96    196.09 o 
   4   0  10     4272.53     3924.87    339.39 o 
   5   0  10      198.33       25.64    212.68 o 
   6   0  10     1371.43     1491.81    298.66 o 
   7   0  10     2964.47     3120.89    357.49 o 
   8   0  10      328.69      956.33    291.12 o 
 -13   1  10      721.19     1044.73    205.14 o 
 -12   1  10     3551.22     3188.18    206.79 o 
 -11   1  10      886.20      594.30    138.12 o 
 -10   1  10      229.81       62.07    123.19 o 
  -9   1  10     1693.68     1401.33    287.35 o 
  -8   1  10      920.92      797.88    177.99 o 
  -7   1  10      735.93     1099.18    148.58 o 
  -6   1  10     4190.60     3584.91    229.28 o 
  -5   1  10      372.19      588.81    123.60 o 
  -4   1  10     8081.99     7910.30    237.79 o 
  -3   1  10     8156.81     7911.25    238.74 o 
  -2   1  10      627.17      623.17    127.87 o 
  -1   1  10     6070.95     6447.75    342.41 o 
   0   1  10     6318.24     6750.20    349.95 o 
   1   1  10      227.60      451.28    143.22 o 
   2   1  10      605.44      671.17    149.31 o 
   3   1  10    12592.78    13475.27    724.79 o 
   4   1  10      550.14      592.39    171.17 o 
   5   1  10      492.42      841.39    174.68 o 
   6   1  10     3715.45     3972.20    684.06 o 
   7   1  10      123.76      271.73    188.20 o 
   8   1  10     1364.33     1710.05    226.73 o 
 -13   2  10     2025.32     1868.91    270.00 o 
 -12   2  10        0.06      121.60    135.35 o 
 -11   2  10     2943.37     2461.74    183.84 o 
 -10   2  10      668.95      532.20    136.10 o 
  -9   2  10     1337.52     1475.98    150.33 o 
  -8   2  10     8019.28     8271.57    253.61 o 
  -7   2  10     2323.65     2111.14    227.77 o 
  -6   2  10      385.73      428.48    118.12 o 
  -5   2  10     6247.34     5856.64    211.45 o 
  -4   2  10     6051.98     6238.05    222.06 o 
  -3   2  10      785.08      730.62    126.44 o 
  -2   2  10     9793.15     9564.46    259.08 o 
  -1   2  10     5840.09     6287.43    233.81 o 
   0   2  10     1283.23     1526.58    157.85 o 
   1   2  10     5469.00     4811.93    220.76 o 
   2   2  10     1160.21     1267.66    172.71 o 
   3   2  10     1667.65     1956.45    196.79 o 
   4   2  10     3656.39     3643.47    236.72 o 
   5   2  10      163.65      353.13    174.30 o 
   6   2  10      435.71      770.71    193.53 o 
   7   2  10     1986.00     2392.55    235.95 o 
   8   2  10      740.08     1288.18    315.26 o 
 -13   3  10     1638.24     1888.52    276.04 o 
 -12   3  10     1380.31     1285.20    166.35 o 
 -11   3  10     1694.10     1992.15    177.17 o 
 -10   3  10      782.67      475.15    174.22 o 
  -9   3  10     2151.14     2227.92    168.81 o 
  -8   3  10      514.38      403.83    131.99 o 
  -7   3  10     2719.99     2763.43    171.13 o 
  -6   3  10     4891.18     4438.60    194.71 o 
  -5   3  10     1234.13     1264.84    165.92 o 
  -4   3  10     5865.91     5964.61    214.76 o 
  -3   3  10    12085.70    12339.60    295.49 o 
  -2   3  10     2510.17     2510.41    209.67 o 
  -1   3  10     7062.69     7525.98    518.14 o 
   0   3  10     6426.52     5581.12    231.01 o 
   1   3  10      372.52      226.44    131.18 o 
   2   3  10     5032.50     5120.77    386.15 o 
   3   3  10     2495.57     2502.94    302.43 o 
   4   3  10      478.37      624.67    221.74 o 
   5   3  10     2185.43     2732.14    239.08 o 
   6   3  10      893.38     1142.18    205.56 o 
   7   3  10      271.70      402.02    270.00 o 
   8   3  10     1746.53     2027.29    337.88 o 
 -13   4  10     2479.08     2665.35    313.75 o 
 -12   4  10      116.72       95.03    203.63 o 
 -11   4  10     1267.02     1323.33    160.53 o 
 -10   4  10     2438.69     3102.97    293.38 o 
  -9   4  10       33.44       99.44    120.33 o 
  -8   4  10     1964.01     2261.56    254.17 o 
  -7   4  10     1458.42     1027.59    132.64 o 
  -6   4  10        7.40      -56.92    107.26 o 
  -5   4  10     3089.37     2672.14    240.59 o 
  -4   4  10     3038.58     3035.54    170.05 o 
  -3   4  10       30.98        9.96    111.95 o 
  -2   4  10    10540.98    10506.04    505.32 o 
  -1   4  10     3105.38     3108.51    178.47 o 
   0   4  10      214.92      113.01    125.20 o 
   1   4  10     3170.92     3238.33    205.10 o 
   2   4  10      245.40      420.12    147.72 o 
   3   4  10      674.02      862.44    169.66 o 
   4   4  10     1368.33     1308.06    185.44 o 
   5   4  10      845.70      638.82    276.04 o 
   6   4  10      159.04       15.22    171.60 o 
   7   4  10     1324.61     1277.62    309.22 o 
   8   4  10      446.51       56.54    251.90 o 
 -13   5  10      269.01      432.91    250.40 o 
 -12   5  10     1712.43     1960.93    279.05 o 
 -11   5  10      529.52      651.63    224.75 o 
 -10   5  10      233.69       68.18    121.41 o 
  -9   5  10     1820.85     2092.37    159.39 o 
  -8   5  10      965.68      932.40    132.52 o 
  -7   5  10      211.31      143.05    107.96 o 
  -6   5  10     5766.47     5515.09    273.02 o 
  -5   5  10     1215.63     1206.40    133.29 o 
  -4   5  10     2590.34     2841.56    208.16 o 
  -3   5  10     8656.02     8243.43    307.71 o 
  -2   5  10     2261.35     2046.25    371.07 o 
  -1   5  10     2936.27     3024.42    236.82 o 
   0   5  10     3230.21     3129.86    266.99 o 
   1   5  10      161.56       40.62    132.14 o 
   2   5  10      143.98      419.79    146.89 o 
   3   5  10     3920.19     3663.90    282.83 o 
   4   5  10        4.81      191.76    157.10 o 
   5   5  10      256.89      -37.89    147.08 o 
   6   5  10     2575.48     2399.87    352.97 o 
   7   5  10        0.30       40.73    254.92 o 
   8   5  10     1132.57     1585.54    225.16 o 
 -13   6  10      931.73      975.94    259.45 o 
 -12   6  10        9.12     -165.92    205.14 o 
 -11   6  10     2653.29     3003.23    313.75 o 
 -10   6  10     3193.26     3351.67    313.75 o 
  -9   6  10       18.92        3.40    116.01 o 
  -8   6  10     3258.14     3588.79    186.16 o 
  -7   6  10     4087.34     4067.00    344.67 o 
  -6   6  10      564.55      394.51    181.01 o 
  -5   6  10     4351.01     4280.46    186.68 o 
  -4   6  10     2022.10     2076.96    146.08 o 
  -3   6  10        1.23     -102.31    131.99 o 
  -2   6  10     4277.53     3959.26    229.28 o 
  -1   6  10     2143.84     1863.69    242.85 o 
   0   6  10      190.81      325.10    266.23 o 
   1   6  10     4807.63     4610.25    231.09 o 
   2   6  10     2548.51     2473.14    196.51 o 
   3   6  10     1063.45     1422.17    176.71 o 
   4   6  10     2852.87     2894.94    222.43 o 
   5   6  10      990.46      482.93    161.69 o 
   6   6  10     1245.09     1484.27    291.12 o 
   7   6  10     1984.36     1624.40    334.87 o 
   8   6  10      332.49      324.21    282.07 o 
 -12   7  10     1746.12      998.56    260.95 o 
 -11   7  10      150.76      211.18    212.68 o 
 -10   7  10     3829.85     3475.36    324.31 o 
  -9   7  10     3300.12     3169.16    310.73 o 
  -8   7  10      216.79      184.03    199.11 o 
  -7   7  10     2026.16     2287.99    142.21 o 
  -6   7  10     6725.97     6682.62    362.02 o 
  -5   7  10      178.58      122.95    174.97 o 
  -4   7  10     2839.14     2781.21    236.82 o 
  -3   7  10     5879.67     5435.72    207.94 o 
  -2   7  10      482.62      462.02    120.33 o 
  -1   7  10     2604.51     2442.37    175.41 o 
   0   7  10     2240.79     1965.20    170.46 o 
   1   7  10       60.66      127.74    129.23 o 
   2   7  10     3099.51     3056.00    210.79 o 
   3   7  10      816.29      876.37    217.21 o 
   4   7  10        1.41       52.58    148.15 o 
   5   7  10     3610.98     3971.63    378.61 o 
   6   7  10     1346.40     1383.09    201.02 o 
   7   7  10       28.63      -38.27    175.46 o 
   8   7  10     1143.40     1286.60    214.00 o 
 -12   8  10     1189.42     1158.45    273.02 o 
 -11   8  10     1474.92     1104.15    259.45 o 
 -10   8  10      420.99      179.50    221.74 o 
  -9   8  10       26.66      337.88    218.72 o 
  -8   8  10     2454.43     3001.72    306.21 o 
  -7   8  10     1457.73      935.21    227.77 o 
  -6   8  10       29.21       10.69    160.65 o 
  -5   8  10     3003.85     3246.86    233.80 o 
  -4   8  10     5738.64     5594.88    196.21 o 
  -3   8  10       25.80      104.43    113.21 o 
  -2   8  10     2565.03     2576.43    188.55 o 
  -1   8  10     5143.20     5230.17    227.08 o 
   0   8  10       66.48      224.87    131.17 o 
   1   8  10     5550.34     5654.13    244.91 o 
   2   8  10     2679.73     2619.81    327.32 o 
   3   8  10      356.42      408.78    242.85 o 
   4   8  10     2674.51     3101.28    348.44 o 
   5   8  10      684.46      624.46    168.16 o 
   6   8  10      887.21      903.83    181.46 o 
   7   8  10      577.99      700.57    200.77 o 
   8   8  10      328.43      124.88    190.95 o 
 -12   9  10     1963.83     1313.82    280.56 o 
 -11   9  10      747.16      734.59    250.40 o 
 -10   9  10      758.95      779.84    230.79 o 
  -9   9  10     4836.84     4202.41    359.00 o 
  -8   9  10      608.86      455.54    229.28 o 
  -7   9  10      477.69      386.15    203.63 o 
  -6   9  10     5758.25     4621.75    327.32 o 
  -5   9  10      244.67      161.90    154.61 o 
  -4   9  10      112.45      132.95    117.66 o 
  -3   9  10     4202.45     3925.36    213.44 o 
  -2   9  10      386.46      478.38    220.23 o 
  -1   9  10      336.88      558.67    175.73 o 
   0   9  10     2966.53     2853.21    186.82 o 
   1   9  10      295.93      292.32    141.34 o 
   2   9  10     1139.36     1321.36    256.43 o 
   3   9  10     2419.22     1793.49    294.14 o 
   4   9  10      290.01      273.66    151.72 o 
   5   9  10     1527.89     1416.44    189.63 o 
   6   9  10      967.11     1203.67    190.35 o 
   7   9  10       53.71      144.51    180.15 o 
 -12  10  10        7.09      197.60    241.34 o 
 -11  10  10     1456.16     1543.10    286.60 o 
 -10  10  10      876.08      647.11    247.38 o 
  -9  10  10       85.34     -173.47    191.57 o 
  -8  10  10     3622.33     3077.14    307.71 o 
  -7  10  10     2341.94     1908.13    263.97 o 
  -6  10  10       85.00       21.12    188.55 o 
  -5  10  10     2658.77     3025.86    309.22 o 
  -4  10  10     2161.47     1871.93    263.97 o 
  -3  10  10     2233.78     2185.19    150.84 o 
  -2  10  10    13765.78    14026.68    317.52 o 
  -1  10  10     1623.94     1150.91    254.92 o 
   0  10  10      369.44      598.84    233.80 o 
   1  10  10     3755.90     4113.42    365.03 o 
   2  10  10      547.78      528.54    200.62 o 
   3  10  10      169.70      219.95    282.83 o 
   4  10  10     1427.51     1482.20    185.07 o 
   5  10  10       73.34      322.41    161.98 o 
   6  10  10       29.70      173.19    174.30 o 
   7  10  10     1245.60     1314.59    213.02 o 
 -11  11  10      234.99      -87.49    233.80 o 
 -10  11  10        3.24       10.56    232.29 o 
  -9  11  10      648.09      659.17    251.90 o 
  -8  11  10      706.63      698.39    244.36 o 
  -7  11  10     1830.56     1945.84    286.60 o 
  -6  11  10     2643.97     2022.77    265.48 o 
  -5  11  10     1887.08     1739.19    286.60 o 
  -4  11  10     3163.09     2653.28    304.70 o 
  -3  11  10     7406.81     7267.81    204.72 o 
  -2  11  10      756.25      650.99    248.13 o 
  -1  11  10     4900.97     5143.55    567.91 o 
   0  11  10     1688.86     1503.10    155.26 o 
   1  11  10      330.97      270.54    130.80 o 
   2  11  10     2012.63     1990.98    232.29 o 
   3  11  10     3316.08     2934.26    208.76 o 
   4  11  10      186.56      177.29    151.42 o 
   5  11  10      276.93      164.39    354.47 o 
   6  11  10     1343.50     1170.49    192.79 o 
   7  11  10       84.21       57.65    296.40 o 
 -11  12  10     1081.73      984.99    285.09 o 
 -10  12  10     1612.15     1659.24    298.66 o 
  -9  12  10       67.69      247.38    235.31 o 
  -8  12  10     1037.94      977.45    266.99 o 
  -7  12  10     2267.71     2285.23    297.16 o 
  -6  12  10      109.44      -22.63    217.21 o 
  -5  12  10      545.45      402.74    236.82 o 
  -4  12  10     3302.45     3535.70    345.42 o 
  -3  12  10      155.02      224.75    206.65 o 
  -2  12  10     4408.52     3982.02    177.01 o 
  -1  12  10     5657.17     5098.35    260.95 o 
   0  12  10      214.25       45.74    120.59 o 
   1  12  10     1789.12     1652.69    177.99 o 
   2  12  10     2006.47     1894.75    282.07 o 
   3  12  10      456.44      650.36    155.06 o 
   4  12  10      926.75      891.29    177.90 o 
   5  12  10      321.45      576.95    172.12 o 
   6  12  10      585.83      837.05    193.72 o 
   7  12  10     1199.47     1267.86    214.33 o 
 -11  13  10      403.44      -81.45    241.34 o 
 -10  13  10      735.88     1122.25    280.56 o 
  -9  13  10     2103.57     2069.53    310.73 o 
  -8  13  10      197.47      -51.29    230.79 o 
  -7  13  10      341.14      698.39    254.92 o 
  -6  13  10     4829.66     3876.60    345.42 o 
  -5  13  10      204.16      369.56    221.74 o 
  -4  13  10      372.45      -24.13    230.79 o 
  -3  13  10     5834.98     5852.61    407.27 o 
  -2  13  10     2852.12     2086.12    294.14 o 
  -1  13  10      397.22      441.05    118.16 o 
   0  13  10      574.64      593.30    133.82 o 
   1  13  10       52.15      159.47    134.49 o 
   2  13  10     2186.50     2202.21    189.66 o 
   3  13  10      101.21       48.56    147.09 o 
   4  13  10       77.59       23.03    303.94 o 
   5  13  10     1652.09     1421.92    229.28 o 
   6  13  10      399.79      432.43    172.61 o 
 -10  14  10     1767.53     1558.18    295.65 o 
  -9  14  10        9.93       72.40    239.84 o 
  -8  14  10      506.18      613.92    260.95 o 
  -7  14  10     2006.40     1718.07    300.17 o 
  -6  14  10       54.19     -215.70    215.70 o 
  -5  14  10     1520.37     1405.83    285.09 o 
  -4  14  10     1120.18     2034.84    297.16 o 
  -3  14  10      425.38       24.13    236.82 o 
  -2  14  10     1043.89     1675.84    273.02 o 
  -1  14  10     2755.66     3065.08    337.88 o 
   0  14  10      332.43      464.37    192.32 o 
   1  14  10     3240.85     3457.37    245.87 o 
   2  14  10     2844.22     2552.60    195.87 o 
   3  14  10      107.79      146.79    152.02 o 
   4  14  10     1303.63     1281.24    190.81 o 
   5  14  10      679.14      978.24    179.29 o 
   6  14  10      166.60      234.76    170.34 o 
 -10  15  10      679.21     1119.24    297.16 o 
  -9  15  10     3098.52     3621.68    365.03 o 
  -8  15  10      389.19      781.35    266.99 o 
  -7  15  10      685.75     1070.97    277.55 o 
  -6  15  10     4618.25     4273.31    377.10 o 
  -5  15  10       30.81     -212.68    232.29 o 
  -4  15  10      669.10      377.10    227.77 o 
  -3  15  10     1489.12     1304.77    282.07 o 
  -2  15  10       88.02     -105.59    227.77 o 
  -1  15  10       59.39      -93.52    230.79 o 
   0  15  10      351.51      654.65    254.92 o 
   1  15  10       38.67      -66.43    124.73 o 
   2  15  10      772.57     1147.41    355.23 o 
   3  15  10     1938.83     1957.01    196.39 o 
   4  15  10      253.23      -50.95    181.01 o 
   5  15  10     1083.44     1006.20    300.17 o 
  -9  16  10        6.82      111.62    242.85 o 
  -8  16  10     1323.40     1404.32    303.19 o 
  -7  16  10     2557.74     2135.90    322.80 o 
  -6  16  10       44.43      125.20    220.23 o 
  -5  16  10     2292.56     2885.58    351.46 o 
  -4  16  10      723.02      892.98    274.53 o 
  -3  16  10      522.19      905.04    250.40 o 
  -2  16  10     6692.42     5912.94    428.39 o 
  -1  16  10      780.30     1099.63    270.00 o 
   0  16  10      452.36      544.53    273.02 o 
   1  16  10     3750.46     3927.88    389.17 o 
   2  16  10     1294.22      930.07    163.55 o 
   3  16  10      199.64       77.14    154.54 o 
   4  16  10     1209.95     1032.00    176.92 o 
   5  16  10      243.82        6.86    264.72 o 
  -9  17  10      483.02      449.50    270.00 o 
  -8  17  10      515.72      461.57    259.45 o 
  -7  17  10     2176.93     2144.95    330.34 o 
  -6  17  10     1609.38     1482.76    289.61 o 
  -5  17  10     1130.33     1656.23    297.16 o 
  -4  17  10     2218.74     2437.58    321.29 o 
  -3  17  10     3171.88     3057.53    355.98 o 
  -2  17  10       10.43       52.79    226.26 o 
  -1  17  10     2080.72     2101.21    318.27 o 
   0  17  10     1518.08     1449.58    315.26 o 
   1  17  10       86.24      -69.39    233.80 o 
   2  17  10     1251.55      788.90    291.12 o 
   3  17  10     1225.16     1000.07    170.79 o 
   4  17  10       16.47       32.82    386.91 o 
  -8  18  10     1012.42     1374.16    297.16 o 
  -7  18  10      290.04     -116.15    244.36 o 
  -6  18  10      146.39      556.60    250.40 o 
  -5  18  10      806.62      865.82    274.53 o 
  -4  18  10     1540.54     1526.50    304.70 o 
  -3  18  10      111.64      285.09    262.46 o 
  -2  18  10     2986.52     3224.97    369.56 o 
  -1  18  10     1481.86     1321.36    309.22 o 
   0  18  10      148.74     -162.91    250.40 o 
   1  18  10     1769.67     1212.76    304.70 o 
   2  18  10      266.70      182.52    244.36 o 
   3  18  10       31.77       95.03    273.02 o 
   4  18  10     1025.63     1170.52    310.73 o 
  -7  19  10      222.93       87.49    241.34 o 
  -6  19  10     1805.59     1363.60    313.75 o 
  -5  19  10      777.22      957.84    280.56 o 
  -4  19  10      531.13      810.01    288.11 o 
  -3  19  10     3577.08     2882.56    362.02 o 
  -2  19  10        0.40     -202.13    250.40 o 
  -1  19  10     1678.46     1535.56    324.31 o 
   0  19  10     3676.39     4620.24    423.86 o 
   1  19  10        0.39        0.00    262.46 o 
   2  19  10     1138.49     1138.85    289.61 o 
   3  19  10      806.93     1221.81    318.27 o 
  -6  20  10      394.45      497.77    288.11 o 
  -5  20  10     2690.51     2252.05    351.46 o 
  -4  20  10      887.85      603.36    276.04 o 
  -3  20  10      621.10      793.42    271.51 o 
  -2  20  10     1328.95      859.79    295.65 o 
  -1  20  10      872.10      595.82    271.51 o 
   0  20  10     1492.02     1304.77    321.29 o 
   1  20  10     1096.92      788.90    300.17 o 
   2  20  10      266.84      739.12    294.14 o 
  -5  21  10      301.56      814.54    304.70 o 
  -4  21  10     1443.40     1351.53    321.29 o 
  -3  21  10     1120.92     1221.81    301.68 o 
  -2  21  10     1114.27     1407.34    303.19 o 
  -1  21  10     1017.85     1452.59    321.29 o 
   0  21  10     1266.38      905.04    289.61 o 
 -12   1  11       12.54      -87.77    208.16 o 
 -11   1  11        1.85       99.43    195.34 o 
 -10   1  11        5.01      -95.09    138.02 o 
  -9   1  11      240.83      218.98    130.50 o 
  -8   1  11      580.30      551.55    133.60 o 
  -7   1  11      160.62      431.90    130.72 o 
  -6   1  11      881.06      853.49    136.53 o 
  -5   1  11        5.48      335.51    121.95 o 
  -4   1  11      157.42      225.06    130.66 o 
  -3   1  11        6.88       17.50    125.98 o 
  -2   1  11      106.08      293.38    132.26 o 
  -1   1  11      430.54       33.74    373.33 o 
   0   1  11      718.15      772.94    156.23 o 
   1   1  11      225.74      198.62    146.08 o 
   2   1  11      525.71      460.53    403.50 o 
   3   1  11      127.48      151.39    156.78 o 
   4   1  11       36.03      493.58    168.63 o 
   5   1  11      156.16      104.28    171.96 o 
   6   1  11       47.81       49.31    251.15 o 
   7   1  11       43.40     -181.83    181.83 o 
 -12   2  11        0.52       72.40    211.18 o 
 -11   2  11        0.51       35.07    128.85 o 
 -10   2  11       59.92      136.38    125.74 o 
  -9   2  11       46.73      117.62    143.30 o 
  -8   2  11      643.52      545.19    199.11 o 
  -7   2  11     1720.22     1396.50    148.76 o 
  -6   2  11        1.18       37.74    208.91 o 
  -5   2  11      182.18       92.55    120.30 o 
  -4   2  11       61.41      161.45    213.44 o 
  -3   2  11        3.85     -113.82    113.82 o 
  -2   2  11       97.97      275.25    128.73 o 
  -1   2  11      411.06      384.53    141.79 o 
   0   2  11       33.58       84.40    131.18 o 
   1   2  11      384.88      292.16    227.77 o 
   2   2  11      717.56      843.73    168.85 o 
   3   2  11       40.97      -61.94    157.30 o 
   4   2  11        2.57      -35.90    160.31 o 
   5   2  11        7.98      222.06    279.05 o 
   6   2  11      139.91      -51.38    177.57 o 
   7   2  11       15.27      -78.54    168.59 o 
 -12   3  11      129.83      -39.22    200.62 o 
 -11   3  11       26.70       84.47    208.16 o 
 -10   3  11      108.39      172.30    131.46 o 
  -9   3  11        5.08      -18.14    152.35 o 
  -8   3  11      322.57      308.74    124.76 o 
  -7   3  11       70.23       87.72    122.42 o 
  -6   3  11       23.32     -150.17    211.93 o 
  -5   3  11       84.68      273.09    121.77 o 
  -4   3  11        2.25       98.82    233.05 o 
  -3   3  11       79.05      292.58    127.19 o 
  -2   3  11       49.24       67.69    123.11 o 
  -1   3  11       42.96       -7.62    246.62 o 
   0   3  11      240.79      106.06    268.50 o 
   1   3  11       20.75      -59.20    140.96 o 
   2   3  11      168.14      -58.04    149.22 o 
   3   3  11      163.64        6.91    149.51 o 
   4   3  11        6.94      181.85    161.52 o 
   5   3  11      565.53      868.44    193.05 o 
   6   3  11      183.60      470.90    190.95 o 
   7   3  11       27.09      -30.55    185.05 o 
 -12   4  11       62.65      173.47    211.18 o 
 -11   4  11        0.22      -84.47    200.62 o 
 -10   4  11       68.54       56.19    126.39 o 
  -9   4  11       44.21      -33.00    123.92 o 
  -8   4  11      173.84      166.79    124.44 o 
  -7   4  11      219.10       94.54    152.35 o 
  -6   4  11       56.71      198.47    123.21 o 
  -5   4  11      405.24      448.81    224.00 o 
  -4   4  11       86.27      241.36    120.33 o 
  -3   4  11       28.21      -44.85    130.48 o 
  -2   4  11        1.11      -24.17    154.61 o 
  -1   4  11      331.33      345.62    227.77 o 
   0   4  11      192.80       42.99    140.02 o 
   1   4  11        0.11      260.14    142.03 o 
   2   4  11      788.52      826.12    165.83 o 
   3   4  11      123.72       68.71    158.69 o 
   4   4  11        6.65      -56.57    166.68 o 
   5   4  11       44.92     -151.08    151.85 o 
   6   4  11      125.25      323.49    187.44 o 
   7   4  11      371.36      411.79    265.48 o 
 -12   5  11       47.20       67.88    211.18 o 
 -11   5  11       57.32       58.83    212.68 o 
 -10   5  11        1.95      146.32    200.62 o 
  -9   5  11       55.17      -84.20    154.61 o 
  -8   5  11        2.03      185.42    162.15 o 
  -7   5  11      157.74       28.55    196.09 o 
  -6   5  11      166.92     -115.39    115.39 o 
  -5   5  11      213.77       11.50    115.18 o 
  -4   5  11       49.63      148.25    117.89 o 
  -3   5  11      327.47      456.51    190.81 o 
  -2   5  11      161.59      269.50    129.71 o 
  -1   5  11       31.93      -65.32    124.62 o 
   0   5  11        0.48      -73.16    131.78 o 
   1   5  11        2.21      -28.30    142.15 o 
   2   5  11       13.24      130.30    146.90 o 
   3   5  11      400.69      716.58    174.75 o 
   4   5  11        0.74       20.29    161.71 o 
   5   5  11      115.55     -170.85    208.16 o 
   6   5  11        2.37     -248.89    254.92 o 
   7   5  11       12.19     -159.89    262.46 o 
 -12   6  11      182.63      262.46    226.26 o 
 -11   6  11        0.07      -87.49    214.19 o 
 -10   6  11       98.52     -196.09    196.09 o 
  -9   6  11      228.30     -114.64    194.58 o 
  -8   6  11      649.67      807.00    229.28 o 
  -7   6  11      330.34      251.61    116.22 o 
  -6   6  11      156.33      110.51    213.44 o 
  -5   6  11      159.72      130.63    117.71 o 
  -4   6  11      520.62      428.86    120.67 o 
  -3   6  11     1778.97     1800.43    158.71 o 
  -2   6  11      614.89      587.33    136.57 o 
  -1   6  11      348.46      263.93    133.77 o 
   0   6  11      293.80      452.46    162.91 o 
   1   6  11       26.00      245.43    140.66 o 
   2   6  11     1546.94     1581.92    190.81 o 
   3   6  11       10.77      -91.74    150.58 o 
   4   6  11        4.50      -38.47    152.99 o 
   5   6  11      101.53      266.84    196.85 o 
   6   6  11       30.20       95.03    245.87 o 
   7   6  11       75.38       38.98    223.24 o 
 -12   7  11      121.90       90.50    226.26 o 
 -11   7  11        3.81      134.25    218.72 o 
 -10   7  11       23.24      202.13    218.72 o 
  -9   7  11        6.83       57.32    212.68 o 
  -8   7  11       63.71      140.28    202.13 o 
  -7   7  11      356.86       34.69    197.60 o 
  -6   7  11        1.97     -105.99    105.99 o 
  -5   7  11       30.40      -26.66    108.93 o 
  -4   7  11      240.26      229.83    119.99 o 
  -3   7  11       53.29      125.07    188.55 o 
  -2   7  11      513.02      613.45    137.01 o 
  -1   7  11      335.03      448.32    146.02 o 
   0   7  11       23.38       21.11    325.06 o 
   1   7  11        3.37      152.58    148.83 o 
   2   7  11       97.25      -52.09    150.98 o 
   3   7  11      830.74      953.40    197.60 o 
   4   7  11      229.04       76.52    280.56 o 
   5   7  11      203.25      467.61    254.92 o 
   6   7  11      139.57      290.03    212.68 o 
   7   7  11        2.52      -40.74    179.89 o 
 -12   8  11        9.42     -196.09    217.21 o 
 -11   8  11      123.32        0.00    220.23 o 
 -10   8  11        1.02      -13.58    215.70 o 
  -9   8  11       84.48       79.95    215.70 o 
  -8   8  11        0.15      300.17    199.11 o 
  -7   8  11        2.39      -33.18    208.16 o 
  -6   8  11      552.92      162.91    223.24 o 
  -5   8  11       59.86      228.34    110.41 o 
  -4   8  11        9.46       79.44    109.38 o 
  -3   8  11       29.69      -65.46    123.69 o 
  -2   8  11       77.90     -120.16    178.75 o 
  -1   8  11      785.63      765.58    153.47 o 
   0   8  11       25.89       46.73    172.71 o 
   1   8  11       11.53        0.38    142.50 o 
   2   8  11      261.02      279.21    147.10 o 
   3   8  11       76.78       74.60    160.20 o 
   4   8  11      291.64      405.76    242.85 o 
   5   8  11      163.08      265.61    170.63 o 
   6   8  11       24.00      191.96    176.45 o 
   7   8  11      146.95     -115.84    181.89 o 
 -11   9  11       50.02       12.07    233.80 o 
 -10   9  11      429.90      796.44    248.89 o 
  -9   9  11       21.72     -135.76    211.18 o 
  -8   9  11        2.42      131.23    205.14 o 
  -7   9  11       92.88      -55.81    205.14 o 
  -6   9  11      696.15      642.58    223.24 o 
  -5   9  11     2237.84     2039.36    289.61 o 
  -4   9  11       81.04      375.96    116.22 o 
  -3   9  11       20.90      -47.23    150.84 o 
  -2   9  11     1340.30     1532.24    303.94 o 
  -1   9  11       54.80      262.00    142.54 o 
   0   9  11       37.10     -116.59    129.38 o 
   1   9  11      431.30      483.79    152.91 o 
   2   9  11       19.80      -61.84    218.72 o 
   3   9  11        0.77      -51.29    236.82 o 
   4   9  11        0.83       45.93    306.21 o 
   5   9  11      509.58      414.10    173.02 o 
   6   9  11      152.61       60.27    344.67 o 
 -11  10  11       12.44     -217.21    217.21 o 
 -10  10  11      309.16      206.65    239.84 o 
  -9  10  11        0.18     -146.32    194.58 o 
  -8  10  11      119.60      101.06    220.23 o 
  -7  10  11       67.15        1.51    196.09 o 
  -6  10  11      703.52      544.53    241.34 o 
  -5  10  11       97.49      251.90    208.16 o 
  -4  10  11      949.74     1313.82    250.40 o 
  -3  10  11      141.86      285.03    291.12 o 
  -2  10  11        0.04      142.06    126.26 o 
  -1  10  11      420.68      523.55    214.95 o 
   0  10  11      105.97      214.19    241.34 o 
   1  10  11      484.67      479.67    248.89 o 
   2  10  11       90.95      225.98    139.63 o 
   3  10  11      217.72        2.71    146.18 o 
   4  10  11      238.25      316.47    161.58 o 
   5  10  11        1.97       62.64    157.00 o 
   6  10  11        0.25       -4.99    202.13 o 
 -11  11  11       32.85      -18.10    239.84 o 
 -10  11  11        7.75      236.82    242.85 o 
  -9  11  11       52.01      181.01    238.33 o 
  -8  11  11      308.06      405.76    245.87 o 
  -7  11  11       86.78      297.16    223.24 o 
  -6  11  11       21.30       -9.05    224.75 o 
  -5  11  11       94.97      384.64    236.82 o 
  -4  11  11        0.18     -215.70    215.70 o 
  -3  11  11       41.98       22.63    223.24 o 
  -2  11  11        4.72     -135.76    193.08 o 
  -1  11  11       75.37      233.80    226.26 o 
   0  11  11      448.80      612.60    135.55 o 
   1  11  11       52.23      115.89    137.53 o 
   2  11  11       44.02      167.08    207.41 o 
   3  11  11      117.15      298.41    169.70 o 
   4  11  11        3.41      -72.13    144.48 o 
   5  11  11       76.09     -203.42    276.79 o 
   6  11  11       23.73     -103.69    176.66 o 
 -10  12  11       48.19      268.50    233.80 o 
  -9  12  11       46.81       31.68    212.68 o 
  -8  12  11        1.25      200.62    215.70 o 
  -7  12  11      268.31      719.51    257.94 o 
  -6  12  11       93.22      328.83    239.84 o 
  -5  12  11       41.89      140.28    232.29 o 
  -4  12  11       44.08      122.18    214.19 o 
  -3  12  11       69.67      123.69    218.72 o 
  -2  12  11     1012.51      731.58    260.95 o 
  -1  12  11        2.04      -81.18    115.33 o 
   0  12  11       15.63      167.79    265.48 o 
   1  12  11      518.77      400.53    147.05 o 
   2  12  11       13.32       42.36    236.07 o 
   3  12  11        0.57      -96.54    158.38 o 
   4  12  11        3.53     -124.77    340.90 o 
   5  12  11        6.29      -68.26    162.72 o 
 -10  13  11       28.20      236.82    229.28 o 
  -9  13  11        1.01     -122.18    232.29 o 
  -8  13  11       82.68      283.58    251.90 o 
  -7  13  11        3.94      -22.63    211.18 o 
  -6  13  11        9.48       27.15    217.21 o 
  -5  13  11       71.26      -21.12    230.79 o 
  -4  13  11        9.82     -190.06    205.14 o 
  -3  13  11       93.02      232.29    241.34 o 
  -2  13  11      212.21        3.02    241.34 o 
  -1  13  11       72.75     -164.42    212.68 o 
   0  13  11       90.49       83.26    129.94 o 
   1  13  11        2.17      -44.89    284.33 o 
   2  13  11        1.28       48.25    291.12 o 
   3  13  11      530.40      627.48    180.25 o 
   4  13  11       27.75     -110.00    150.92 o 
   5  13  11       39.72       14.12    161.07 o 
 -10  14  11       17.77       22.63    235.31 o 
  -9  14  11        8.75     -150.84    235.31 o 
  -8  14  11       12.42      374.08    253.41 o 
  -7  14  11       32.07      -33.18    238.33 o 
  -6  14  11      160.27      291.12    250.40 o 
  -5  14  11      427.37      312.24    245.87 o 
  -4  14  11      135.12      297.16    254.92 o 
  -3  14  11       36.21      -28.66    233.80 o 
  -2  14  11      362.74      303.19    229.28 o 
  -1  14  11      308.74      247.38    253.41 o 
   0  14  11        0.23      -36.20    250.40 o 
   1  14  11        0.86       28.06    133.66 o 
   2  14  11        8.19     -142.02    142.02 o 
   3  14  11      113.23      -65.33    151.72 o 
   4  14  11       84.80       20.51    159.15 o 
   5  14  11       32.57      132.44    169.91 o 
  -9  15  11        4.57      469.11    268.50 o 
  -8  15  11        2.85      408.78    242.85 o 
  -7  15  11       32.35     -217.21    217.21 o 
  -6  15  11       96.98       18.10    248.89 o 
  -5  15  11      422.03      482.69    247.38 o 
  -4  15  11        5.82      -37.71    217.21 o 
  -3  15  11       20.26     -194.58    214.19 o 
  -2  15  11       25.36      131.23    232.29 o 
  -1  15  11       28.97      -43.74    218.72 o 
   0  15  11        8.12      291.12    247.38 o 
   1  15  11      134.30     -193.08    248.89 o 
   2  15  11        0.18     -137.13    139.33 o 
   3  15  11      136.87      -99.30    149.07 o 
   4  15  11       56.74     -167.77    309.98 o 
  -8  16  11       23.30       61.84    232.29 o 
  -7  16  11       56.89     -212.68    212.68 o 
  -6  16  11      249.10      606.38    273.02 o 
  -5  16  11       11.89     -235.31    235.31 o 
  -4  16  11       85.38      482.69    245.87 o 
  -3  16  11      147.03      209.67    259.45 o 
  -2  16  11        3.66      282.07    256.43 o 
  -1  16  11       99.08     -137.26    238.33 o 
   0  16  11       41.89     -247.38    247.38 o 
   1  16  11      141.47      -46.76    262.46 o 
   2  16  11      101.09      390.68    251.90 o 
   3  16  11        8.16      -87.49    244.36 o 
  -8  17  11      418.85      683.31    268.50 o 
  -7  17  11        1.21       96.54    251.90 o 
  -6  17  11       35.22      190.06    244.36 o 
  -5  17  11      190.62       81.45    235.31 o 
  -4  17  11        7.09       15.08    251.90 o 
  -3  17  11       91.01     -214.19    241.34 o 
  -2  17  11        0.54      -61.84    250.40 o 
  -1  17  11       36.37      506.82    274.53 o 
   0  17  11      271.46       30.17    260.95 o 
   1  17  11       36.07      185.53    259.45 o 
   2  17  11       70.83     -254.92    254.92 o 
   3  17  11       97.36       51.29    279.05 o 
  -7  18  11       82.07      -28.66    263.97 o 
  -6  18  11       54.68      217.21    242.85 o 
  -5  18  11        0.04     -242.85    247.38 o 
  -4  18  11      165.30      351.46    259.45 o 
  -3  18  11       70.96      182.52    239.84 o 
  -2  18  11        0.37     -223.24    223.24 o 
  -1  18  11       61.63       98.05    256.43 o 
   0  18  11      263.23      481.18    257.94 o 
   1  18  11       85.96      -33.18    244.36 o 
   2  18  11        5.37      -42.24    244.36 o 
  -6  19  11       99.54     -191.57    242.85 o 
  -5  19  11       63.99      128.21    276.04 o 
  -4  19  11        9.28      -54.30    262.46 o 
  -3  19  11       72.25     -245.87    245.87 o 
  -2  19  11      352.73     1147.90    310.73 o 
  -1  19  11       26.79     -256.43    256.43 o 
   0  19  11       57.04      104.08    274.53 o 
   1  19  11       99.38      102.57    256.43 o 
  -4  20  11       58.46      -95.03    266.99 o 
  -3  20  11        1.08     -173.47    235.31 o 
  -2  20  11       71.31     -214.19    260.95 o 
  -1  20  11      188.02       40.73    254.92 o 
 -12   0  12      317.08      422.35    220.23 o 
 -11   0  12     2777.79     2600.49    280.56 o 
 -10   0  12       37.23      506.82    206.65 o 
  -9   0  12     2227.93     2217.35    248.89 o 
  -8   0  12     3033.85     3309.44    279.05 o 
  -7   0  12      130.94       19.61    185.53 o 
  -6   0  12     3049.80     2668.37    259.45 o 
  -5   0  12     1360.52     1381.70    223.24 o 
  -4   0  12      628.91      624.48    199.11 o 
  -3   0  12     2879.78     2933.85    273.02 o 
  -2   0  12     1530.14     1808.58    250.40 o 
  -1   0  12      599.70      642.58    217.21 o 
   0   0  12     1537.96     1328.90    250.40 o 
   1   0  12     4197.68     3739.33    319.78 o 
   2   0  12      597.02      257.94    232.29 o 
   3   0  12     2181.69     1620.03    294.14 o 
   4   0  12      802.94      257.94    238.33 o 
   5   0  12        2.10      313.75    265.48 o 
   6   0  12      666.99      776.83    297.16 o 
 -12   1  12      320.14      603.36    230.79 o 
 -11   1  12      352.46      308.55    148.31 o 
 -10   1  12     2108.65     1771.87    259.45 o 
  -9   1  12      217.20      124.80    165.92 o 
  -8   1  12     1807.13     2039.83    170.41 o 
  -7   1  12     6519.47     6283.66    247.11 o 
  -6   1  12      727.00      764.01    188.55 o 
  -5   1  12     1608.34     1539.66    211.18 o 
  -4   1  12     3484.82     3692.66    204.00 o 
  -3   1  12      593.96      584.38    142.36 o 
  -2   1  12     2116.42     2212.99    185.94 o 
  -1   1  12     1458.92     1978.95    181.93 o 
   0   1  12      290.95      509.70    224.00 o 
   1   1  12     1615.34     1571.72    187.69 o 
   2   1  12     5196.21     5038.54    526.43 o 
   3   1  12        2.68       72.15    167.29 o 
   4   1  12     1166.37      851.69    189.05 o 
   5   1  12     2372.22     2555.40    244.25 o 
   6   1  12       14.70       55.77    179.08 o 
 -12   2  12     2125.90     1647.18    274.53 o 
 -11   2  12     2092.65     2096.68    279.05 o 
 -10   2  12        0.18       30.24    133.79 o 
  -9   2  12     5131.85     4543.81    490.99 o 
  -8   2  12     5607.27     6079.54    247.98 o 
  -7   2  12       11.53      170.60    147.82 o 
  -6   2  12     5139.02     5191.78    231.46 o 
  -5   2  12     2496.53     2914.96    190.03 o 
  -4   2  12      870.86     1042.14    221.74 o 
  -3   2  12     6306.06     6420.97    255.37 o 
  -2   2  12     1559.28     1644.90    171.17 o 
  -1   2  12      311.66      396.40    355.98 o 
   0   2  12     7531.53     7082.84    552.08 o 
   1   2  12     1019.94      793.38    170.62 o 
   2   2  12        8.53       37.58    171.96 o 
   3   2  12     6695.53     6317.86    573.19 o 
   4   2  12      115.87     -148.31    148.31 o 
   5   2  12      557.16      327.00    181.26 o 
   6   2  12     2220.28     1924.08    241.05 o 
 -12   3  12     1079.53     1274.60    266.99 o 
 -11   3  12      505.02      451.01    227.77 o 
 -10   3  12     1173.79     1058.90    233.80 o 
  -9   3  12       52.35      490.31    138.95 o 
  -8   3  12      271.89      384.54    137.48 o 
  -7   3  12      774.67      743.20    144.93 o 
  -6   3  12      127.54      419.67    135.52 o 
  -5   3  12     2449.47     2353.46    175.89 o 
  -4   3  12     4547.99     4685.42    222.89 o 
  -3   3  12     2195.05     2210.60    183.27 o 
  -2   3  12     2784.50     2457.84    371.07 o 
  -1   3  12     7518.18     7824.61    282.93 o 
   0   3  12      143.14      202.88    152.24 o 
   1   3  12     2140.17     2177.98    202.83 o 
   2   3  12     4221.36     4679.15    266.13 o 
   3   3  12      112.82      -60.80    160.96 o 
   4   3  12      901.08      965.00    197.49 o 
   5   3  12     1135.30     1166.13    206.81 o 
   6   3  12       36.11       44.28    187.64 o 
 -12   4  12     1087.20     1353.04    266.99 o 
 -11   4  12     1344.92     1791.98    280.56 o 
 -10   4  12       75.05      168.94    208.16 o 
  -9   4  12     2690.99     2918.76    295.65 o 
  -8   4  12     5007.99     4536.34    219.47 o 
  -7   4  12      431.73      222.82    132.26 o 
  -6   4  12     1354.59     1252.75    151.39 o 
  -5   4  12     3078.89     3405.50    195.12 o 
  -4   4  12      510.38      668.91    144.30 o 
  -3   4  12     1630.85     1691.77    167.34 o 
  -2   4  12     1268.91     1464.09    162.51 o 
  -1   4  12      597.06      542.04    156.04 o 
   0   4  12     3197.35     3576.27    229.14 o 
   1   4  12      375.84      292.87    303.19 o 
   2   4  12       13.43      230.77    162.81 o 
   3   4  12     2308.15     2062.32    216.61 o 
   4   4  12     1049.30     1193.58    201.45 o 
   5   4  12      214.54      284.35    182.86 o 
   6   4  12     1389.44     1332.87    225.72 o 
 -11   5  12      630.81      413.30    233.80 o 
 -10   5  12     2480.25     2372.72    298.66 o 
  -9   5  12     1164.06      991.02    239.84 o 
  -8   5  12      406.33      775.32    236.82 o 
  -7   5  12     3011.58     2803.30    213.44 o 
  -6   5  12      159.20       28.93    124.76 o 
  -5   5  12     1483.80     1240.52    193.08 o 
  -4   5  12     6068.85     6631.54    264.72 o 
  -3   5  12      156.21      189.22    269.25 o 
  -2   5  12     2593.56     2600.71    193.07 o 
  -1   5  12     5436.13     5379.86    249.56 o 
   0   5  12       16.43      114.55    148.48 o 
   1   5  12      683.83      506.87    163.15 o 
   2   5  12     1611.72     1667.89    197.23 o 
   3   5  12        4.90      153.53    159.33 o 
   4   5  12      539.28      703.12    313.75 o 
   5   5  12     1375.15     1551.52    276.79 o 
   6   5  12        0.54      144.81    266.99 o 
 -11   6  12      996.62     1502.37    273.02 o 
 -10   6  12       69.75      337.88    226.26 o 
  -9   6  12     3627.03     4128.50    346.93 o 
  -8   6  12     1461.47     1484.27    266.99 o 
  -7   6  12        5.14      -42.24    209.67 o 
  -6   6  12     3323.82     3011.70    179.90 o 
  -5   6  12     1821.16     1986.59    165.75 o 
  -4   6  12       63.19      260.91    131.91 o 
  -3   6  12     5219.31     5014.35    224.64 o 
  -2   6  12     2141.64     1959.59    201.37 o 
  -1   6  12      106.80       15.92    142.06 o 
   0   6  12     2505.51     2653.83    213.26 o 
   1   6  12     1241.59     1301.67    182.96 o 
   2   6  12     1297.20     1189.60    192.32 o 
   3   6  12     3492.18     3659.27    252.43 o 
   4   6  12      774.03      753.21    188.21 o 
   5   6  12      185.74      170.91    173.69 o 
   6   6  12     1626.70     1719.58    362.02 o 
 -11   7  12      866.91      577.72    242.85 o 
 -10   7  12     1074.81     1176.56    266.99 o 
  -9   7  12      170.80      131.23    218.72 o 
  -8   7  12     4234.63     4160.18    351.46 o 
  -7   7  12     4889.79     4659.46    363.53 o 
  -6   7  12      445.38      882.42    244.36 o 
  -5   7  12     1016.91      898.51    241.34 o 
  -4   7  12     1807.34     2100.48    286.60 o 
  -3   7  12       83.41     -122.13    122.13 o 
  -2   7  12     2799.76     2929.70    201.80 o 
  -1   7  12     1490.54     1917.53    186.88 o 
   0   7  12      485.82      545.70    171.20 o 
   1   7  12     1568.50     1574.80    195.64 o 
   2   7  12     4679.45     4642.06    263.27 o 
   3   7  12       27.93      127.94    156.69 o 
   4   7  12     1127.18      805.02    191.59 o 
   5   7  12     1097.05     1592.87    315.26 o 
   6   7  12        0.02      -27.04    264.72 o 
 -11   8  12     2043.63     2125.34    307.71 o 
 -10   8  12        4.55      -16.59    224.75 o 
  -9   8  12     2464.66     2582.39    312.24 o 
  -8   8  12     2199.95     2223.39    298.66 o 
  -7   8  12     1211.24     1256.50    273.02 o 
  -6   8  12     4613.29     4659.46    368.05 o 
  -5   8  12      296.28      423.86    229.28 o 
  -4   8  12     1029.02      989.31    144.78 o 
  -3   8  12     5337.86     5281.64    230.46 o 
  -2   8  12     1190.18     1148.44    164.33 o 
  -1   8  12      111.08       75.54    142.39 o 
   0   8  12     1703.18     1777.38    498.53 o 
   1   8  12     1419.43     1538.65    217.21 o 
   2   8  12      815.16      894.61    177.21 o 
   3   8  12     4128.48     3942.27    257.48 o 
   4   8  12        8.49       -1.51    259.45 o 
   5   8  12      891.92      834.37    187.89 o 
 -11   9  12      594.95      633.53    257.94 o 
 -10   9  12     2589.12     2463.22    319.78 o 
  -9   9  12       29.31     -158.38    211.18 o 
  -8   9  12      811.98      924.65    241.34 o 
  -7   9  12     5082.24     4710.75    371.07 o 
  -6   9  12       83.73      184.03    227.77 o 
  -5   9  12     1126.59     1499.35    276.04 o 
  -4   9  12     1398.82     1149.40    271.51 o 
  -3   9  12       10.92      -76.33    151.59 o 
  -2   9  12     3445.10     3036.34    199.29 o 
  -1   9  12      993.69     1063.24    168.27 o 
   0   9  12      279.37      359.88    146.32 o 
   1   9  12     3906.82     4134.96    301.68 o 
   2   9  12     4133.72     4210.80    255.41 o 
   3   9  12       55.61      398.22    277.55 o 
   4   9  12      474.56      323.78    319.78 o 
   5   9  12      804.56      577.60    181.05 o 
 -10  10  12       47.91       69.39    242.85 o 
  -9  10  12      894.11      900.52    265.48 o 
  -8  10  12      560.56     -107.10    224.75 o 
  -7  10  12       70.17      138.77    236.82 o 
  -6  10  12     3752.84     3985.20    352.97 o 
  -5  10  12      292.12     -203.63    203.63 o 
  -4  10  12     1820.46     2126.85    307.71 o 
  -3  10  12     2156.80     2134.39    312.24 o 
  -2  10  12      709.91      951.35    196.09 o 
  -1  10  12     2020.80     2044.56    181.18 o 
   0  10  12     1086.95     1469.98    176.61 o 
   1  10  12     3352.63     4365.32    404.25 o 
   2  10  12      254.32      193.08    268.50 o 
   3  10  12      215.64      270.42    157.86 o 
   4  10  12     2165.10     1941.38    300.17 o 
   5  10  12      350.58      441.19    180.29 o 
 -10  11  12     4195.49     3695.59    375.59 o 
  -9  11  12      666.76      536.99    236.82 o 
  -8  11  12      406.87      411.79    229.28 o 
  -7  11  12     4735.65     4745.44    407.27 o 
  -6  11  12      465.17      473.64    247.38 o 
  -5  11  12     3238.21     3066.59    343.92 o 
  -4  11  12     6885.66     6513.29    428.39 o 
  -3  11  12        5.19     -227.77    227.77 o 
  -2  11  12     3699.42     3706.15    371.07 o 
  -1  11  12     3038.82     3196.31    363.53 o 
   0  11  12      465.79       82.96    229.28 o 
   1  11  12     3642.86     3633.32    438.19 o 
   2  11  12      564.99      504.55    240.59 o 
   3  11  12       38.03     -160.25    270.76 o 
   4  11  12     1992.15     1802.31    209.46 o 
   5  11  12     1039.08     1285.64    269.25 o 
 -10  12  12      270.71      351.46    257.94 o 
  -9  12  12     2716.53     2104.22    325.82 o 
  -8  12  12       96.37      226.26    226.26 o 
  -7  12  12        6.25     -232.29    232.29 o 
  -6  12  12     2399.91     2061.99    319.78 o 
  -5  12  12      576.38      488.72    233.80 o 
  -4  12  12       23.29     -224.75    226.26 o 
  -3  12  12     4554.40     4543.31    398.22 o 
  -2  12  12     1595.52     1719.58    310.73 o 
  -1  12  12      174.22      407.27    274.53 o 
   0  12  12     4571.14     4738.04    239.94 o 
   1  12  12      968.70      949.41    169.66 o 
   2  12  12      229.28      209.25    159.15 o 
   3  12  12     1663.82     1981.11    306.96 o 
   4  12  12      382.66      370.11    176.50 o 
  -9  13  12      597.38      437.44    268.50 o 
  -8  13  12     1113.01      769.29    283.58 o 
  -7  13  12     1028.90     1297.23    298.66 o 
  -6  13  12      273.51       64.86    248.89 o 
  -5  13  12      595.35      487.21    245.87 o 
  -4  13  12     1821.18     1888.52    298.66 o 
  -3  13  12      294.52      310.73    236.82 o 
  -2  13  12      657.83      559.62    273.02 o 
  -1  13  12     1289.98     2030.31    324.31 o 
   0  13  12      101.86      111.62    263.97 o 
   1  13  12      455.10      263.97    262.46 o 
   2  13  12      915.56      930.27    276.79 o 
   3  13  12       80.65        8.54    163.42 o 
   4  13  12     1229.85     1079.29    195.62 o 
  -9  14  12     1733.23     2206.79    345.42 o 
  -8  14  12     3199.14     3669.95    375.59 o 
  -7  14  12      478.87        6.03    232.29 o 
  -6  14  12      474.49      544.53    271.51 o 
  -5  14  12      523.72      847.72    265.48 o 
  -4  14  12      361.85      291.12    262.46 o 
  -3  14  12     1509.02     1706.01    312.24 o 
  -2  14  12      721.74      899.01    273.02 o 
  -1  14  12       16.19     -123.69    230.79 o 
   0  14  12      958.52     1258.01    312.24 o 
   1  14  12      371.05      303.19    280.56 o 
   2  14  12      148.47      372.58    288.11 o 
   3  14  12     2359.27     2901.23    229.41 o 
  -8  15  12      970.73      871.86    298.66 o 
  -7  15  12     2009.79     2704.57    366.54 o 
  -6  15  12       22.93     -155.37    224.75 o 
  -5  15  12      778.31      787.39    268.50 o 
  -4  15  12     1355.46     1497.85    319.78 o 
  -3  15  12        0.98      -40.73    250.40 o 
  -2  15  12     1940.84     2058.97    337.88 o 
  -1  15  12     1227.13     1446.56    324.31 o 
   0  15  12        5.80     -164.42    235.31 o 
   1  15  12     1784.05     1795.00    342.41 o 
   2  15  12     1762.33     1194.66    333.36 o 
   3  15  12       60.80      359.00    268.50 o 
  -7  16  12      210.31      574.70    260.95 o 
  -6  16  12     3245.59     3659.39    396.71 o 
  -5  16  12      784.55      855.27    297.16 o 
  -4  16  12      702.62      767.78    288.11 o 
  -3  16  12     2072.34     2066.51    342.41 o 
  -2  16  12      451.94      716.49    288.11 o 
  -1  16  12      413.64      647.11    277.55 o 
   0  16  12     1232.61     1108.68    327.32 o 
   1  16  12      809.97      426.88    268.50 o 
   2  16  12      356.40      574.70    306.21 o 
  -6  17  12      292.17      348.44    260.95 o 
  -5  17  12     1132.36     1206.72    316.76 o 
  -4  17  12     1314.62     1336.45    303.19 o 
  -3  17  12      172.30      146.32    279.05 o 
  -2  17  12      481.27      632.02    294.14 o 
  -1  17  12      834.71      968.40    313.75 o 
   0  17  12       46.64      301.68    257.94 o 
   1  17  12     1184.53     1084.54    321.29 o 
  -5  18  12      916.03      811.52    301.68 o 
  -4  18  12      448.13      443.47    285.09 o 
  -3  18  12      986.25      960.85    309.22 o 
  -2  18  12      953.62     1181.08    322.80 o 
  -1  18  12      573.24      532.47    303.19 o 
 -11   1  13        4.09       72.40    199.11 o 
 -10   1  13        4.60     -138.77    138.77 o 
  -9   1  13       94.56      152.07    139.74 o 
  -8   1  13        0.03     -132.53    132.53 o 
  -7   1  13       26.38       57.24    136.41 o 
  -6   1  13      730.72      746.87    181.76 o 
  -5   1  13       81.68       36.37    167.43 o 
  -4   1  13      272.76      310.75    150.11 o 
  -3   1  13        0.64     -131.86    141.30 o 
  -2   1  13      214.39      202.78    145.45 o 
  -1   1  13      168.69      210.86    151.98 o 
   0   1  13     1140.20     1046.87    184.51 o 
   1   1  13        3.73      155.81    260.95 o 
   2   1  13       55.06      228.96    219.47 o 
   3   1  13      114.16      -31.11    264.72 o 
   4   1  13       49.20     -129.33    180.10 o 
   5   1  13      140.81      -84.25    186.57 o 
 -11   2  13       22.38      203.63    217.21 o 
 -10   2  13        0.03      -19.61    212.68 o 
  -9   2  13      146.04     -135.46    135.46 o 
  -8   2  13      756.60      288.42    138.94 o 
  -7   2  13       16.83      191.93    138.09 o 
  -6   2  13        2.68      -38.65    405.76 o 
  -5   2  13      174.80     -131.33    131.33 o 
  -4   2  13       19.62      -29.00    136.68 o 
  -3   2  13       70.65       18.35    141.85 o 
  -2   2  13       64.44       10.25    210.42 o 
  -1   2  13       71.14       82.83    178.75 o 
   0   2  13        7.90      -28.16    168.19 o 
   1   2  13       22.58      -58.25    233.80 o 
   2   2  13       10.50      191.07    161.61 o 
   3   2  13       22.66       71.31    174.37 o 
   4   2  13       23.70      -91.43    168.51 o 
   5   2  13        2.13       35.50    178.93 o 
 -11   3  13        4.75      229.28    220.23 o 
 -10   3  13       54.03      107.10    205.14 o 
  -9   3  13       97.34      194.58    223.24 o 
  -8   3  13        0.02      -42.89    167.43 o 
  -7   3  13      374.23      457.73    144.38 o 
  -6   3  13      146.41      278.42    138.74 o 
  -5   3  13        3.60       74.91    181.01 o 
  -4   3  13       83.86      304.45    143.86 o 
  -3   3  13       24.09      -53.33    159.89 o 
  -2   3  13      122.79      302.16    145.61 o 
  -1   3  13       70.45      -61.61    269.25 o 
   0   3  13      520.97      623.66    300.17 o 
   1   3  13       62.49       45.08    158.06 o 
   2   3  13      124.29     -127.04    163.70 o 
   3   3  13      140.49      321.96    390.68 o 
   4   3  13        1.50      -28.78    176.11 o 
   5   3  13        3.70       85.04    188.82 o 
 -11   4  13       40.42        0.00    211.18 o 
 -10   4  13       13.41     -197.60    197.60 o 
  -9   4  13        1.05      -67.88    208.16 o 
  -8   4  13        2.60      165.92    209.67 o 
  -7   4  13      228.14      263.87    138.75 o 
  -6   4  13      969.80      774.03    151.83 o 
  -5   4  13       11.08       82.45    132.74 o 
  -4   4  13      395.07      268.63    144.63 o 
  -3   4  13        6.50      -12.14    178.75 o 
  -2   4  13        1.71       50.85    145.70 o 
  -1   4  13       29.77      121.98    147.79 o 
   0   4  13      940.15      686.41    166.30 o 
   1   4  13        2.02     -184.50    259.45 o 
   2   4  13        0.16      -76.28    163.00 o 
   3   4  13        4.64       -6.58    160.79 o 
   4   4  13        0.78       88.49    177.02 o 
   5   4  13      120.75      101.32    187.40 o 
 -11   5  13       21.30     -181.01    212.68 o 
 -10   5  13        1.08      -13.58    229.28 o 
  -9   5  13       95.44      443.47    232.29 o 
  -8   5  13        0.27      -22.63    209.67 o 
  -7   5  13      237.99      448.00    220.23 o 
  -6   5  13        9.92      -76.61    137.26 o 
  -5   5  13       16.93      244.25    176.48 o 
  -4   5  13      610.29      663.85    294.89 o 
  -3   5  13       22.01      120.40    141.31 o 
  -2   5  13       38.55       75.88    145.53 o 
  -1   5  13       77.35      -61.91    149.38 o 
   0   5  13      200.31      126.65    152.83 o 
   1   5  13      125.25       69.72    155.93 o 
   2   5  13       30.97     -136.85    163.75 o 
   3   5  13        2.20      -62.51    160.46 o 
   4   5  13        9.57       82.84    177.18 o 
   5   5  13       24.79       -3.23    174.39 o 
 -10   6  13       18.88     -126.71    208.16 o 
  -9   6  13       69.79      333.36    226.26 o 
  -8   6  13       73.25       27.15    211.18 o 
  -7   6  13        2.13      263.97    220.23 o 
  -6   6  13      158.83      224.75    223.24 o 
  -5   6  13      126.05     -134.74    226.26 o 
  -4   6  13      115.81      157.13    274.53 o 
  -3   6  13        0.67       93.68    141.30 o 
  -2   6  13      283.26      449.61    241.34 o 
  -1   6  13      184.33      321.13    167.43 o 
   0   6  13       47.66       67.82    161.71 o 
   1   6  13      365.70      533.33    172.34 o 
   2   6  13       42.64      156.48    161.14 o 
   3   6  13        0.40       71.69    181.63 o 
   4   6  13        1.02      109.90    181.23 o 
   5   6  13       37.88     -237.83    245.87 o 
 -10   7  13       16.43       90.50    223.24 o 
  -9   7  13       64.24      138.77    227.77 o 
  -8   7  13        1.90     -211.18    211.18 o 
  -7   7  13      206.68     -211.18    211.18 o 
  -6   7  13      250.20      662.19    244.36 o 
  -5   7  13       10.79     -129.72    214.19 o 
  -4   7  13        0.96       38.12    133.80 o 
  -3   7  13       43.01      -22.20    140.60 o 
  -2   7  13      706.77      751.42    171.20 o 
  -1   7  13       71.08       30.61    147.01 o 
   0   7  13        0.06      213.76    155.45 o 
   1   7  13       42.92      -30.97    147.69 o 
   2   7  13       13.58     -186.47    281.32 o 
   3   7  13        6.86      -69.25    168.19 o 
   4   7  13       22.26      218.46    278.30 o 
 -10   8  13        0.88      -70.89    226.26 o 
  -9   8  13        4.80      194.58    241.34 o 
  -8   8  13        8.01      -15.08    230.79 o 
  -7   8  13      213.68      187.04    226.26 o 
  -6   8  13      176.20      244.36    238.33 o 
  -5   8  13        5.29       96.54    218.72 o 
  -4   8  13      163.48      102.57    230.79 o 
  -3   8  13       39.71       47.26    171.96 o 
  -2   8  13       29.16       40.94    248.89 o 
  -1   8  13      500.16      449.91    245.87 o 
   0   8  13      335.23      181.23    153.66 o 
   1   8  13       15.44      107.49    165.58 o 
   2   8  13        4.35     -159.82    159.82 o 
   3   8  13       62.04      279.16    253.41 o 
   4   8  13        4.56     -251.90    251.90 o 
 -10   9  13        0.00     -184.03    218.72 o 
  -9   9  13       36.26      193.08    241.34 o 
  -8   9  13      121.61      108.61    244.36 o 
  -7   9  13      365.13      276.04    241.34 o 
  -6   9  13       35.19      -12.07    230.79 o 
  -5   9  13       70.00     -223.24    223.24 o 
  -4   9  13      338.66      487.21    235.31 o 
  -3   9  13        7.49      -33.18    235.31 o 
  -2   9  13        0.02      -59.89    144.25 o 
  -1   9  13       54.57      -13.95    143.08 o 
   0   9  13      256.42      333.24    160.07 o 
   1   9  13       27.38      145.02    165.24 o 
   2   9  13      251.80      155.37    241.34 o 
   3   9  13        0.02      102.57    247.38 o 
   4   9  13       22.55     -146.02    187.80 o 
  -9  10  13       23.16     -171.96    233.80 o 
  -8  10  13        6.29     -227.77    227.77 o 
  -7  10  13      142.68      208.16    235.31 o 
  -6  10  13       72.15      -72.40    217.21 o 
  -5  10  13        3.31      -98.05    235.31 o 
  -4  10  13      795.03      583.75    259.45 o 
  -3  10  13       57.88      -34.69    235.31 o 
  -2  10  13        2.54      187.04    248.89 o 
  -1  10  13       82.63      130.75    154.73 o 
   0  10  13      494.89      478.56    160.38 o 
   1  10  13        3.21     -232.29    232.29 o 
   2  10  13        1.60     -104.08    257.94 o 
   3  10  13        0.24      -10.45    161.71 o 
  -9  11  13       17.64      -87.49    244.36 o 
  -8  11  13        0.41     -235.31    235.31 o 
  -7  11  13        2.95       52.79    247.38 o 
  -6  11  13      180.93     -123.69    242.85 o 
  -5  11  13      215.20      153.86    229.28 o 
  -4  11  13       10.02      -79.95    214.19 o 
  -3  11  13        6.45     -211.18    211.18 o 
  -2  11  13        7.78     -190.06    248.89 o 
  -1  11  13      304.99      150.84    235.31 o 
   0  11  13       49.45      -22.63    259.45 o 
   1  11  13       31.78      -16.57    154.54 o 
   2  11  13      153.82      193.86    187.80 o 
   3  11  13       46.56      125.35    169.05 o 
  -8  12  13        1.11      235.31    241.34 o 
  -7  12  13       11.02      339.39    259.45 o 
  -6  12  13      273.88      158.38    256.43 o 
  -5  12  13       33.09      325.82    263.97 o 
  -4  12  13      168.31      485.71    241.34 o 
  -3  12  13        0.16      230.79    257.94 o 
  -2  12  13       98.00      351.46    270.00 o 
  -1  12  13        2.97     -224.75    224.75 o 
   0  12  13      338.70      559.62    285.09 o 
   1  12  13      275.48      380.12    262.46 o 
   2  12  13       72.41      234.32    166.85 o 
   3  12  13        8.47      175.79    310.73 o 
  -8  13  13      122.27       51.29    262.46 o 
  -7  13  13       16.86      116.15    259.45 o 
  -6  13  13      137.44      182.52    241.34 o 
  -5  13  13       17.75     -218.72    218.72 o 
  -4  13  13       33.27      171.96    256.43 o 
  -3  13  13      185.66      354.47    276.04 o 
  -2  13  13       25.25     -247.38    247.38 o 
  -1  13  13       97.05      199.11    245.87 o 
   0  13  13      111.45       90.50    273.02 o 
   1  13  13       12.57      410.29    270.00 o 
   2  13  13       19.71     -262.46    262.46 o 
  -7  14  13        0.60      250.40    271.51 o 
  -6  14  13      170.06      239.84    250.40 o 
  -5  14  13      139.16      256.43    245.87 o 
  -4  14  13       27.45       99.55    262.46 o 
  -3  14  13       56.09      123.69    247.38 o 
  -2  14  13      140.51      236.82    260.95 o 
  -1  14  13      133.99      538.50    286.60 o 
   0  14  13        8.48      138.77    270.00 o 
   1  14  13       98.57      493.25    279.05 o 
  -6  15  13      112.70      312.24    256.43 o 
  -5  15  13        0.83      -70.89    239.84 o 
  -4  15  13        0.16     -230.79    230.79 o 
  -3  15  13      105.16       45.25    271.51 o 
  -2  15  13       49.40      -30.17    277.55 o 
  -1  15  13       30.95     -113.13    265.48 o 
   0  15  13       76.03     -226.26    226.26 o 
  -5  16  13      130.12      292.63    259.45 o 
  -4  16  13       94.34      -70.89    248.89 o 
  -3  16  13       19.99       31.68    271.51 o 
  -2  16  13      190.67      -25.64    268.50 o 
  -1  16  13       43.89      182.52    259.45 o 
  -9   0  14     2498.05     2490.37    288.11 o 
  -8   0  14       69.36      138.77    208.16 o 
  -7   0  14      571.17      785.88    223.24 o 
  -6   0  14     2541.44     2583.90    289.61 o 
  -5   0  14      507.29      333.36    218.72 o 
  -4   0  14      952.57      470.62    212.68 o 
  -3   0  14      529.13      150.84    214.19 o 
  -2   0  14      500.20      479.67    227.77 o 
  -1   0  14     2660.56     3520.62    343.92 o 
   0   0  14        5.43     -214.19    214.19 o 
   1   0  14      611.87      392.19    253.41 o 
   2   0  14     1006.09     1226.33    295.65 o 
   3   0  14       91.09      279.05    270.00 o 
   4   0  14      303.52      763.25    309.22 o 
 -10   1  14       10.55     -187.04    209.67 o 
  -9   1  14     1135.32     1315.50    175.95 o 
  -8   1  14     1373.12     1170.09    202.13 o 
  -7   1  14      245.35       -9.80    148.58 o 
  -6   1  14     1521.57     1261.84    171.56 o 
  -5   1  14     2809.20     3319.64    328.08 o 
  -4   1  14      357.93      221.51    245.87 o 
  -3   1  14       57.97       80.95    185.53 o 
  -2   1  14     1036.44     1281.10    461.57 o 
  -1   1  14      699.33      974.06    208.91 o 
   0   1  14     1216.73     1265.37    217.21 o 
   1   1  14      404.05      898.00    386.15 o 
   2   1  14       23.15     -164.66    164.66 o 
   3   1  14     1060.83     1417.15    617.69 o 
   4   1  14      671.77     1026.51    322.04 o 
 -10   2  14     1169.47      877.89    248.89 o 
  -9   2  14      653.27      843.20    245.87 o 
  -8   2  14        1.30     -177.78    220.23 o 
  -7   2  14     1354.64     1142.81    167.68 o 
  -6   2  14      765.13      959.51    167.56 o 
  -5   2  14        1.34     -126.78    137.75 o 
  -4   2  14     1526.23     1317.80    179.18 o 
  -3   2  14      721.25      837.53    167.93 o 
  -2   2  14       40.39       71.01    169.70 o 
  -1   2  14     2074.30     2157.85    210.55 o 
   0   2  14      796.40     1165.44    260.95 o 
   1   2  14       81.52      123.69    170.66 o 
   2   2  14     2335.21     2541.71    237.30 o 
   3   2  14      373.70      598.37    239.84 o 
   4   2  14       25.79       49.02    208.91 o 
 -10   3  14      338.16      351.46    233.80 o 
  -9   3  14      730.52     1386.22    265.48 o 
  -8   3  14     3096.76     3267.20    328.83 o 
  -7   3  14      602.12      742.04    164.49 o 
  -6   3  14      165.41      163.66    180.25 o 
  -5   3  14     2277.95     2689.99    318.27 o 
  -4   3  14       81.35      239.38    152.12 o 
  -3   3  14     1987.06     1995.86    193.24 o 
  -2   3  14     3046.62     3512.60    344.67 o 
  -1   3  14        0.30       48.10    212.68 o 
   0   3  14      372.11      387.20    176.82 o 
   1   3  14     2530.28     2350.09    225.27 o 
   2   3  14       68.82      155.35    170.50 o 
   3   3  14      514.26      537.20    198.30 o 
 -10   4  14      582.91      555.09    244.36 o 
  -9   4  14      643.71      452.52    242.85 o 
  -8   4  14        5.25     -209.67    220.23 o 
  -7   4  14     1478.25     1690.92    271.51 o 
  -6   4  14      895.83     1049.24    161.28 o 
  -5   4  14       19.58      148.82    296.40 o 
  -4   4  14     1449.12     1985.88    295.65 o 
  -3   4  14     1974.54     2103.55    198.86 o 
  -2   4  14      241.09       62.56    154.57 o 
  -1   4  14      321.94      417.66    171.84 o 
   0   4  14      630.21     1217.69    258.69 o 
   1   4  14      214.78      606.79    182.70 o 
   2   4  14     1849.06     1933.27    223.68 o 
   3   4  14      135.88       38.06    178.37 o 
  -9   5  14      343.96      372.58    236.82 o 
  -8   5  14     1933.34     2252.05    301.68 o 
  -7   5  14      889.83      595.82    245.87 o 
  -6   5  14       12.04      363.53    235.31 o 
  -5   5  14       50.68       10.67    144.93 o 
  -4   5  14      743.88      567.61    199.86 o 
  -3   5  14     1286.79     1189.97    177.95 o 
  -2   5  14      379.90      762.17    172.24 o 
  -1   5  14       94.08      173.15    165.11 o 
   0   5  14     1433.96     1499.93    204.25 o 
   1   5  14     1788.95     1581.06    206.10 o 
   2   5  14      219.72      293.51    185.36 o 
   3   5  14      445.88      340.98    188.94 o 
  -9   6  14     1176.96     1497.85    283.58 o 
  -8   6  14       52.01       25.64    220.23 o 
  -7   6  14     2288.38     1917.18    303.19 o 
  -6   6  14     2627.35     2454.17    315.26 o 
  -5   6  14       97.90      159.89    242.85 o 
  -4   6  14     2778.18     2982.71    213.11 o 
  -3   6  14     3219.76     2741.02    274.53 o 
  -2   6  14       66.83        9.70    236.82 o 
  -1   6  14     1112.78     1317.25    230.03 o 
   0   6  14      279.88      187.61    164.16 o 
   1   6  14       97.68       -3.76    172.67 o 
   2   6  14      854.73      755.92    198.76 o 
   3   6  14      125.50      226.57    192.49 o 
  -9   7  14      627.54      775.32    262.46 o 
  -8   7  14     2010.07     2313.89    312.24 o 
  -7   7  14      199.10       92.01    236.82 o 
  -6   7  14      604.64      493.25    229.28 o 
  -5   7  14     3639.59     3214.41    348.44 o 
  -4   7  14      564.53      285.09    227.77 o 
  -3   7  14       20.38      -45.25    247.38 o 
  -2   7  14     4028.67     4087.61    524.17 o 
  -1   7  14      403.25      456.89    171.60 o 
   0   7  14      951.14     1229.41    470.62 o 
   1   7  14     3461.64     3428.90    250.32 o 
   2   7  14        1.36      316.36    181.09 o 
   3   7  14      869.75     1123.73    216.95 o 
  -9   8  14      386.60      289.61    257.94 o 
  -8   8  14       68.34       73.91    232.29 o 
  -7   8  14     1348.70     1137.34    285.09 o 
  -6   8  14      247.49      574.70    257.94 o 
  -5   8  14      102.68      283.58    238.33 o 
  -4   8  14     1662.52     1770.87    304.70 o 
  -3   8  14      423.62      349.95    260.95 o 
  -2   8  14       87.55     -211.18    211.18 o 
  -1   8  14     1753.76     1696.14    198.60 o 
   0   8  14      848.43      930.98    190.26 o 
   1   8  14       18.09     -155.17    155.17 o 
   2   8  14      891.48      793.89    194.04 o 
  -8   9  14     1082.83      950.29    273.02 o 
  -7   9  14      595.42      672.75    268.50 o 
  -6   9  14      931.25     1429.97    292.63 o 
  -5   9  14     1908.95     2033.33    306.21 o 
  -4   9  14      273.97      -75.42    238.33 o 
  -3   9  14      447.40      355.98    244.36 o 
  -2   9  14     1281.20     1232.37    301.68 o 
  -1   9  14       55.81      -61.84    259.45 o 
   0   9  14      497.23      766.71    531.71 o 
   1   9  14      493.96      738.41    204.39 o 
   2   9  14       11.27     -171.96    273.02 o 
  -8  10  14       22.81     -236.82    236.82 o 
  -7  10  14     1446.12     1375.66    306.21 o 
  -6  10  14     1055.40      656.16    273.02 o 
  -5  10  14        7.83      -85.98    227.77 o 
  -4  10  14     2069.35     2819.21    357.49 o 
  -3  10  14     1303.48     1448.07    313.75 o 
  -2  10  14       38.08     -241.34    241.34 o 
  -1  10  14     1864.69     1598.91    310.73 o 
   0  10  14      468.10      426.88    263.97 o 
   1  10  14      229.77     -268.50    268.50 o 
   2  10  14     2604.07     2786.02    390.68 o 
  -7  11  14      519.53      488.72    273.02 o 
  -6  11  14      271.36      322.80    239.84 o 
  -5  11  14     1625.26     2078.58    334.87 o 
  -4  11  14      609.95      630.51    286.60 o 
  -3  11  14     1255.24     1093.59    312.24 o 
  -2  11  14     2084.46     3155.58    383.13 o 
  -1  11  14       28.65      129.72    274.53 o 
   0  11  14     1233.30     1617.01    340.90 o 
   1  11  14     1862.42     1164.49    324.31 o 
  -6  12  14     2044.55     1743.72    330.34 o 
  -5  12  14      116.90      -40.73    263.97 o 
  -4  12  14     1577.56     1301.75    318.27 o 
  -3  12  14     2291.91     2439.09    354.47 o 
  -2  12  14        4.42      223.24    277.55 o 
  -1  12  14      841.46     1120.74    321.29 o 
   0  12  14      703.02      716.49    301.68 o 
  -6  13  14      228.26      212.68    253.41 o 
  -5  13  14     1389.90     1380.19    304.70 o 
  -4  13  14      356.59      149.33    273.02 o 
  -3  13  14      319.37      313.75    285.09 o 
  -2  13  14     2260.90     2292.77    365.03 o 
  -1  13  14      288.38      108.61    282.07 o 
  -4  14  14      706.09      191.57    289.61 o 
  -3  14  14      795.35      816.05    291.12 o 
  -8   1  15       31.83      -81.45    217.21 o 
  -7   1  15        9.76     -147.03    217.21 o 
  -6   1  15      174.54      157.33    154.48 o 
  -5   1  15      170.71      520.67    168.75 o 
  -4   1  15        5.23      140.97    159.24 o 
  -3   1  15      490.06      406.62    191.57 o 
  -2   1  15      111.48      159.14    163.28 o 
  -1   1  15       10.64      355.45    383.13 o 
   0   1  15        1.35       53.78    166.96 o 
   1   1  15        0.03     -213.44    213.44 o 
   2   1  15       22.34      -76.05    181.57 o 
  -8   2  15        1.22      -84.47    229.28 o 
  -7   2  15      102.80      313.75    224.75 o 
  -6   2  15      444.26      472.41    160.31 o 
  -5   2  15      334.45      405.78    164.00 o 
  -4   2  15      245.14      193.85    158.37 o 
  -3   2  15      124.72     -150.21    150.21 o 
  -2   2  15       57.78      -77.00    157.10 o 
  -1   2  15      187.86      213.72    164.00 o 
   0   2  15      106.19      346.62    175.83 o 
   1   2  15       38.32       -7.80    174.37 o 
   2   2  15      119.13      512.73    195.46 o 
  -8   3  15       27.33      419.34    241.34 o 
  -7   3  15       34.91     -119.16    218.72 o 
  -6   3  15      248.22      146.32    223.24 o 
  -5   3  15       89.32      141.82    156.62 o 
  -4   3  15        4.94     -127.09    152.72 o 
  -3   3  15      317.84      550.99    168.48 o 
  -2   3  15       19.09     -104.70    306.21 o 
  -1   3  15        0.64      -17.78    164.58 o 
   0   3  15        5.14      -77.68    167.26 o 
   1   3  15       24.28      160.16    182.16 o 
   2   3  15       23.85       -6.36    187.13 o 
  -8   4  15       24.75       95.03    238.33 o 
  -7   4  15       33.47      152.35    242.85 o 
  -6   4  15        2.92      194.58    229.28 o 
  -5   4  15       41.80      337.88    245.87 o 
  -4   4  15      518.19      637.80    176.23 o 
  -3   4  15      116.18       81.62    158.40 o 
  -2   4  15       22.97      -48.71    171.20 o 
  -1   4  15       71.19       53.49    168.63 o 
   0   4  15       25.94     -164.50    164.50 o 
   1   4  15       27.21       51.85    377.86 o 
  -8   5  15       91.68     -238.33    238.33 o 
  -7   5  15      121.60      -93.52    241.34 o 
  -6   5  15      174.62      426.88    245.87 o 
  -5   5  15        0.49      171.96    238.33 o 
  -4   5  15        1.34      -36.20    229.28 o 
  -3   5  15       95.87      160.71    161.00 o 
  -2   5  15      231.91      302.71    169.45 o 
  -1   5  15        9.89       44.85    216.46 o 
   0   5  15       46.43       -2.09    169.22 o 
   1   5  15      678.73      792.03    193.57 o 
  -8   6  15       11.16      146.32    244.36 o 
  -7   6  15        5.05      248.89    244.36 o 
  -6   6  15      178.50       57.32    247.38 o 
  -5   6  15        0.02      285.09    263.97 o 
  -4   6  15        8.52       57.32    248.89 o 
  -3   6  15        0.25      313.75    253.41 o 
  -2   6  15       78.73     -110.42    159.61 o 
  -1   6  15      135.28       94.95    170.73 o 
   0   6  15        3.36       12.93    173.95 o 
   1   6  15        0.02      -81.06    182.33 o 
  -7   7  15       84.54      -70.89    238.33 o 
  -6   7  15      166.06      134.25    244.36 o 
  -5   7  15      215.56      546.04    260.95 o 
  -4   7  15        0.63      117.66    248.89 o 
  -3   7  15       37.95     -191.57    248.89 o 
  -2   7  15      692.16      577.72    266.99 o 
  -1   7  15        0.33      155.56    174.60 o 
   0   7  15        0.00      -32.02    181.76 o 
  -7   8  15      256.41       24.13    245.87 o 
  -6   8  15      271.06       -9.05    251.90 o 
  -5   8  15        0.06     -236.82    236.82 o 
  -4   8  15      155.47       66.37    233.80 o 
  -3   8  15       72.41      158.38    256.43 o 
  -2   8  15        9.80       73.91    265.48 o 
  -1   8  15        8.95      -99.55    274.53 o 
   0   8  15        0.64       56.76    220.23 o 
  -6   9  15        6.20      -76.93    247.38 o 
  -5   9  15      240.11      343.92    263.97 o 
  -4   9  15       52.63       69.39    268.50 o 
  -3   9  15        3.82      -25.64    257.94 o 
  -2   9  15        3.38     -233.80    233.80 o 
  -1   9  15        0.67     -259.45    259.45 o 
  -5  10  15        3.69       36.20    241.34 o 
  -4  10  15       67.34     -211.18    251.90 o 
  -3  10  15        2.84       22.63    268.50 o 
  -2  10  15       43.24      254.92    286.60 o 
  -6   0  16        0.10     -223.24    223.24 o 
  -5   0  16     1434.51     1592.87    286.60 o 
  -4   0  16      315.46      -87.49    236.82 o 
  -3   0  16      289.37      208.16    242.85 o 
  -2   0  16     1271.74     1482.76    288.11 o 
  -1   0  16      173.97      266.99    263.97 o 
  -6   1  16     1678.69     1866.54    358.25 o 
  -5   1  16      160.84      -14.63    167.99 o 
  -4   1  16     1441.67     1479.28    286.60 o 
  -3   1  16     3516.41     3031.78    424.62 o 
  -2   1  16      201.74      298.35    182.73 o 
  -1   1  16      323.27      486.46    187.72 o 
  -6   2  16       46.92       -7.54    242.85 o 
  -5   2  16     1869.65     1848.55    208.47 o 
  -4   2  16     3507.26     2869.39    271.51 o 
  -3   2  16      310.01      205.14    170.57 o 
  -2   2  16     1652.00     1981.70    220.79 o 
  -1   2  16     1748.12     1809.73    222.00 o 
  -5   3  16        0.92     -104.08    238.33 o 
  -4   3  16      446.74      658.15    182.40 o 
  -3   3  16      799.05      876.26    190.60 o 
  -2   3  16      115.83      151.04    175.40 o 
  -5   4  16     1758.00     1698.46    300.17 o 
  -4   4  16      737.30      775.32    273.02 o 
  -3   4  16        7.39       17.62    169.43 o 
  -2   4  16     1568.86     1605.03    214.50 o 
  -4   5  16      587.74      838.67    279.05 o 
  -3   5  16      974.62     1096.61    294.14 o 
                                                 
